# Supplementary material for: 2-(1,3-Benzothia­zol-2-ylsulfan­yl)-1-phenyl­ethanone
Source: Acta Crystallogr Sect E Struct Rep Online. 2009 Sep 12;65(Pt 10):o2441. doi: 10.1107/S1600536809033121 (PMC2970398; doi:10.1107/S1600536809033121)
Supplement: Supplementary file 2 [file e-65-o2441-Isup2.hkl]

# 
# h,k,l, Fc-squared, Fo-squared, sigma(Fo-squared) and status flag 
# 
data_I
_shelx_title '                                  a in P2(1)2(1)2(1)' 
_shelx_refln_list_code          4 
_shelx_F_calc_maximum      118.23 
_exptl_crystal_F_000       592.00 
_reflns_d_resolution_high  0.7107 
 
loop_ 
 _symmetry_equiv_pos_as_xyz 
 'x, y, z' 
 '-x+1/2, -y, z+1/2' 
 'x+1/2, -y+1/2, -z' 
 '-x, y+1/2, -z+1/2' 
 
_cell_length_a     5.1060 
_cell_length_b    14.6220 
_cell_length_c    17.3920 
_cell_angle_alpha  90.000 
_cell_angle_beta   90.000 
_cell_angle_gamma  90.000 
 
_shelx_F_squared_multiplier     1.000 
 
loop_ 
 _refln_index_h 
 _refln_index_k 
 _refln_index_l 
 _refln_F_squared_calc 
 _refln_F_squared_meas 
 _refln_F_squared_sigma 
 _refln_observed_status 
   2   0   0      314.44      283.59      5.32 o 
   4   0   0      570.78      511.21     20.72 o 
   6   0   0        6.28        9.96      4.83 o 
   1   1   0     1147.57     1175.15     11.80 o 
   2   1   0     2076.19     2138.23     24.38 o 
   3   1   0      100.26      109.71      8.33 o 
   4   1   0     1022.52      958.77     12.76 o 
   5   1   0      117.32      114.61      8.16 o 
   6   1   0       34.41       35.21      4.66 o 
   7   1   0        0.28        8.96      4.08 o 
   1   2   0     4981.04     5045.35     37.60 o 
   2   2   0      532.22      500.40      7.11 o 
   3   2   0     1380.96     1472.29     19.30 o 
   4   2   0       46.96       44.82      2.05 o 
   5   2   0     1936.09     1913.21     24.95 o 
   6   2   0        6.08        8.67      3.65 o 
   7   2   0       39.51       40.53      8.15 o 
   1   3   0     4268.97     4604.10     50.32 o 
   2   3   0      907.56      939.14      8.82 o 
   3   3   0       16.47       17.96      1.17 o 
   4   3   0      551.78      579.59      9.24 o 
   5   3   0      297.61      275.06      6.55 o 
   6   3   0      135.16      154.50      5.69 o 
   0   4   0      247.05      273.84      9.96 o 
   1   4   0      711.61      743.22      9.28 o 
   2   4   0     4674.37     4843.36     50.02 o 
   3   4   0      367.97      373.81      4.36 o 
   4   4   0      550.38      493.74     10.60 o 
   5   4   0       28.53       21.53      4.23 o 
   6   4   0       22.54       16.94      2.96 o 
   1   5   0      294.08      277.92      4.49 o 
   2   5   0        1.11        0.28      2.29 o 
   3   5   0       16.65       21.56      1.09 o 
   4   5   0      790.11      778.74     12.21 o 
   5   5   0      181.51      149.95     15.19 o 
   6   5   0       27.01       29.99      3.49 o 
   0   6   0     1731.35     1786.97     41.50 o 
   1   6   0       12.28        7.08      0.74 o 
   2   6   0      176.10      177.39      4.83 o 
   3   6   0     1119.27     1029.78     14.52 o 
   4   6   0        7.28        8.30      2.09 o 
   5   6   0       14.12       15.43      5.93 o 
   6   6   0      106.17      109.62      5.40 o 
   1   7   0       76.82       97.19      2.05 o 
   2   7   0       17.21       19.22      1.26 o 
   3   7   0       54.51       69.59     12.37 o 
   4   7   0       39.55       42.32      3.04 o 
   5   7   0      165.39      159.57      6.87 o 
   6   7   0        5.29        4.38      9.69 o 
   0   8   0       37.15       25.30      4.17 o 
   1   8   0      313.65      279.61      3.96 o 
   2   8   0       95.65       87.35      3.41 o 
   4   8   0       37.90       35.10      2.90 o 
   5   8   0      488.26      481.41     11.44 o 
   6   8   0      277.98      265.16      9.42 o 
   1   9   0        0.43        4.48      0.98 o 
   2   9   0      198.91      186.08      5.20 o 
   3   9   0        8.92        7.00      2.11 o 
   4   9   0       54.95       41.91      3.24 o 
   5   9   0      469.50      466.22     20.42 o 
   6   9   0       17.15       12.87      4.14 o 
   0  10   0     1087.64     1092.15     16.67 o 
   1  10   0      631.00      630.15     10.34 o 
   2  10   0      149.75      156.86     12.51 o 
   3  10   0      339.52      344.19      8.35 o 
   4  10   0      260.80      243.46      6.91 o 
   5  10   0       45.23       38.57     13.18 o 
   6  10   0        9.64       12.60      3.97 o 
   1  11   0      970.89      961.67     12.03 o 
   2  11   0       23.38       15.02      2.27 o 
   3  11   0        0.46        2.52      2.09 o 
   4  11   0      115.10      107.65      5.23 o 
   5  11   0        0.95        5.05      3.49 o 
   0  12   0       96.82      103.27      6.11 o 
   1  12   0       70.10       71.79      2.90 o 
   2  12   0       91.76       86.45      4.00 o 
   3  12   0     1115.92     1083.29     17.21 o 
   4  12   0       21.36       25.14      3.41 o 
   5  12   0       13.39       16.16      3.54 o 
   1  13   0     1016.73      953.03     14.77 o 
   2  13   0       26.98       18.58      2.56 o 
   3  13   0      331.88      280.64      7.48 o 
   4  13   0       84.59       93.81      5.15 o 
   5  13   0        2.22        1.65      3.40 o 
   0  14   0      912.97      900.88     16.07 o 
   1  14   0      137.43      148.11      5.04 o 
   2  14   0      477.60      439.69      9.32 o 
   3  14   0      484.64      484.91     16.30 o 
   4  14   0      123.86      123.10      6.76 o 
   5  14   0        1.14        3.36      3.51 o 
   1  15   0      421.30      413.10      9.96 o 
   2  15   0       61.08       60.41      4.01 o 
   3  15   0        2.14        3.16      2.47 o 
   4  15   0       25.89       34.37      4.54 o 
   0  16   0       69.10       63.75      5.37 o 
   1  16   0     1204.92     1152.38     24.45 o 
   2  16   0       25.25       29.96      4.39 o 
   3  16   0        0.50       -1.09      3.01 o 
   4  16   0       92.29       99.02      5.93 o 
   1  17   0      200.46      196.37      6.93 o 
   2  17   0      185.61      182.87      6.88 o 
   3  17   0       44.47       59.34      7.30 o 
   0  18   0      275.48      300.82     14.78 o 
   1  18   0      130.11      132.74      9.11 o 
   2  18   0       61.27       55.96      4.60 o 
   3  18   0        5.99        8.96      3.35 o 
   1  19   0        7.95       13.27      3.51 o 
   2  19   0        0.74        6.24      4.35 o 
   0  20   0        4.70        4.53      5.33 o 
   1  20   0       36.59       40.21      4.65 o 
   1   0   1        2.46        7.10      0.47 o 
   2   0   1      123.25      134.43      3.10 o 
   3   0   1     5017.41     4881.48     47.01 o 
   4   0   1        0.03        0.24      1.72 o 
   5   0   1       81.24       80.98      4.20 o 
   6   0   1      262.69      263.79      9.78 o 
   7   0   1      143.86      156.90      8.71 o 
  -7   1   1      100.33      104.61      7.37 o 
  -6   1   1       88.52       87.14      6.11 o 
  -5   1   1      319.09      287.17      7.72 o 
  -4   1   1      131.08      132.68      3.52 o 
  -3   1   1      313.41      312.26      5.97 o 
  -2   1   1      781.77      767.55      9.03 o 
  -1   1   1      746.97      717.29      8.78 o 
   1   1   1      739.87      716.80      6.77 o 
   2   1   1      771.87      766.66      9.47 o 
   3   1   1      308.01      319.00      4.65 o 
   4   1   1      128.94      131.12      3.28 o 
   5   1   1      320.79      298.35      6.56 o 
   6   1   1       85.53       97.64      6.40 o 
   7   1   1      102.82      118.59      7.81 o 
  -7   2   1       22.76       25.95      4.82 o 
  -6   2   1      243.02      232.23      9.07 o 
  -5   2   1      478.28      476.03     10.80 o 
  -4   2   1      563.44      546.66      8.88 o 
  -3   2   1      630.74      679.65     11.44 o 
  -2   2   1     2363.04     2413.87     26.10 o 
  -1   2   1    13735.80    14166.66    131.44 o 
   0   2   1      430.56      397.91     37.06 o 
   1   2   1    13622.39    14165.69    127.68 o 
   2   2   1     2338.38     2406.52     24.13 o 
   3   2   1      656.45      694.03     10.36 o 
   4   2   1      557.32      550.32     36.62 o 
   5   2   1      463.44      458.19      8.63 o 
   6   2   1      238.23      247.76      9.25 o 
   7   2   1       23.20       14.89      6.84 o 
  -6   3   1      258.08      249.15      6.93 o 
  -5   3   1      509.52      476.98      9.37 o 
  -4   3   1       55.07       54.58      3.12 o 
  -3   3   1       87.41       87.62      2.64 o 
  -2   3   1     1292.43     1449.58     13.98 o 
  -1   3   1     5926.23     6058.95     70.73 o 
   0   3   1     2061.48     2223.42     24.95 o 
   1   3   1     6010.51     6148.86     61.62 o 
   2   3   1     1267.28     1424.91     13.47 o 
   3   3   1       86.49       90.35      4.35 o 
   4   3   1       54.20       52.28      2.62 o 
   5   3   1      505.24      476.96      8.94 o 
   6   3   1      252.71      250.24      7.48 o 
   7   3   1       41.83       36.81      7.95 o 
  -6   4   1      231.46      237.58      6.89 o 
  -5   4   1      275.53      263.46      8.64 o 
  -4   4   1       95.44       83.67      4.58 o 
  -3   4   1       24.46       24.85      1.21 o 
  -2   4   1     1767.77     1941.32     20.85 o 
  -1   4   1     5497.69     5714.25     61.92 o 
   0   4   1       40.21       37.23      1.44 o 
   1   4   1     5496.94     5758.99     57.65 o 
   2   4   1     1771.45     1954.91     20.66 o 
   3   4   1       24.42       25.55      1.30 o 
   4   4   1       98.19       97.64      8.20 o 
   5   4   1      268.96      262.49      6.54 o 
   6   4   1      225.35      217.66      7.32 o 
  -6   5   1       91.61       95.17      4.95 o 
  -5   5   1      235.30      222.70      7.49 o 
  -4   5   1     1141.92     1108.79     15.91 o 
  -3   5   1       73.16       73.28      2.60 o 
  -2   5   1      841.90     1008.34     13.11 o 
  -1   5   1     2607.23     2712.98     28.71 o 
   0   5   1       19.58       31.48      1.30 o 
   1   5   1     2607.12     2742.67     27.42 o 
   2   5   1      849.69     1016.39     12.19 o 
   3   5   1       75.40       81.95      3.09 o 
   4   5   1     1132.32     1072.34     15.86 o 
   5   5   1      234.82      217.77      6.99 o 
   6   5   1       88.65       92.69      5.20 o 
  -6   6   1      330.04      327.50      8.54 o 
  -5   6   1      108.00      103.69      5.38 o 
  -4   6   1       53.91       57.01      3.23 o 
  -3   6   1     1694.77     1710.71     22.41 o 
  -2   6   1      263.59      297.62      5.34 o 
  -1   6   1     1585.52     1725.19     18.86 o 
   0   6   1     2594.80     2586.02     26.95 o 
   1   6   1     1600.60     1754.10     16.22 o 
   2   6   1      255.37      277.03      4.67 o 
   3   6   1     1678.78     1727.20     29.98 o 
   4   6   1       52.49       58.63      3.33 o 
   5   6   1      106.55      103.44      5.20 o 
   6   6   1      331.56      339.20      9.36 o 
  -6   7   1       31.24       33.15      4.37 o 
  -5   7   1        0.89       -0.23      3.47 o 
  -4   7   1      404.93      368.93      7.69 o 
  -3   7   1      119.23      125.39      4.05 o 
  -2   7   1      197.01      176.74      4.26 o 
  -1   7   1      756.42      897.07     14.00 o 
   0   7   1     1064.37     1251.36     33.99 o 
   1   7   1      727.93      869.56     12.39 o 
   2   7   1      196.37      174.83      3.25 o 
   3   7   1      117.35      123.11      4.05 o 
   4   7   1      407.00      366.44     13.22 o 
   5   7   1        0.84        2.64      2.74 o 
   6   7   1       31.53       31.47      4.93 o 
  -6   8   1        4.39       10.75      5.50 o 
  -5   8   1       19.82       17.92      3.00 o 
  -4   8   1      169.46      167.17      5.21 o 
  -3   8   1      626.19      606.75     12.12 o 
  -2   8   1     1430.37     1394.94     18.94 o 
  -1   8   1      119.11      131.42      6.02 o 
   0   8   1       11.92       15.01      2.21 o 
   1   8   1      117.91      121.19      3.31 o 
   2   8   1     1418.61     1398.74     18.98 o 
   3   8   1      626.98      618.29     10.23 o 
   4   8   1      160.72      167.92      5.55 o 
   5   8   1       20.66       23.14      3.40 o 
   6   8   1        4.34        4.58      3.56 o 
  -6   9   1       33.83       33.67      5.27 o 
  -5   9   1      209.62      190.95      6.44 o 
  -4   9   1       32.33       37.23      4.32 o 
  -3   9   1        6.10        4.47      2.02 o 
  -2   9   1      616.44      587.87      9.94 o 
  -1   9   1      515.18      511.46      7.51 o 
   0   9   1      724.33      766.64     11.69 o 
   1   9   1      521.17      504.07      6.36 o 
   2   9   1      625.92      624.53      8.59 o 
   3   9   1        5.66        5.06      2.58 o 
   4   9   1       32.13       31.95      2.95 o 
   5   9   1      212.82      199.28      6.38 o 
   6   9   1       36.20       40.94      5.22 o 
  -6  10   1       37.35       36.24      6.87 o 
  -5  10   1      138.24      136.14      7.04 o 
  -4  10   1       83.53       75.27      5.86 o 
  -3  10   1      185.31      166.74      6.26 o 
  -2  10   1     1053.80     1002.02     14.77 o 
  -1  10   1      316.10      308.30      5.03 o 
   0  10   1     1547.68     1618.01     17.52 o 
   1  10   1      312.24      293.70      4.60 o 
   2  10   1     1042.22      969.68     16.81 o 
   3  10   1      181.01      164.75      6.95 o 
   4  10   1       86.61       87.34      5.89 o 
   5  10   1      138.24      143.58      6.85 o 
   6  10   1       36.79       45.00      5.54 o 
  -5  11   1       13.05       16.05      4.75 o 
  -4  11   1      500.33      481.33     17.29 o 
  -3  11   1      146.98      128.08      4.79 o 
  -2  11   1      487.53      430.93      9.30 o 
  -1  11   1       27.18       34.82      1.96 o 
   0  11   1      263.37      284.84      4.87 o 
   1  11   1       27.31       32.79      2.06 o 
   2  11   1      501.59      436.59     13.47 o 
   3  11   1      149.58      134.35      4.98 o 
   4  11   1      508.58      478.42     11.68 o 
   5  11   1       13.06       12.32      4.46 o 
  -5  12   1       10.37       11.54      3.36 o 
  -4  12   1       25.56       24.72      3.40 o 
  -3  12   1       90.45       88.65      4.40 o 
  -2  12   1       87.00       88.67      3.95 o 
  -1  12   1       56.38       49.29      2.96 o 
   0  12   1     1729.09     1646.67     17.75 o 
   1  12   1       59.18       51.58      2.54 o 
   2  12   1       88.39       95.03      8.52 o 
   3  12   1       89.41       81.23      4.33 o 
   4  12   1       27.33       26.06      5.52 o 
   5  12   1        9.39        4.84      3.25 o 
  -5  13   1        4.58        6.05      3.83 o 
  -4  13   1      206.69      215.56      7.22 o 
  -3  13   1        2.51        1.01      2.33 o 
  -2  13   1      217.61      221.39      6.11 o 
  -1  13   1        9.07        8.37      2.13 o 
   0  13   1       65.68       73.08      2.43 o 
   1  13   1        8.00        5.32      2.17 o 
   2  13   1      217.07      212.67      6.13 o 
   3  13   1        3.13        3.22      2.60 o 
   4  13   1      206.04      210.67      6.87 o 
   5  13   1        4.95        3.03      3.15 o 
  -5  14   1      172.88      182.35     10.00 o 
  -4  14   1       21.40       23.51      3.74 o 
  -3  14   1      365.89      348.16      8.77 o 
  -2  14   1       69.39       79.20      4.19 o 
  -1  14   1       88.80       90.04      4.02 o 
   0  14   1      985.73     1005.44     15.74 o 
   1  14   1       84.74       84.11      5.13 o 
   2  14   1       67.29       71.77      5.18 o 
   3  14   1      362.47      349.74     10.00 o 
   4  14   1       21.91       18.05      4.25 o 
   5  14   1      166.11      176.04     10.08 o 
  -4  15   1       85.18       80.56      5.32 o 
  -3  15   1       17.46       22.93      3.30 o 
  -2  15   1      260.77      247.73      7.13 o 
  -1  15   1      150.42      150.25      5.33 o 
   0  15   1       10.40       10.77      2.17 o 
   1  15   1      151.51      148.08      5.46 o 
   2  15   1      254.70      252.89      9.43 o 
   3  15   1       17.03       19.43      3.51 o 
   4  15   1       84.90       80.32      8.34 o 
  -4  16   1      150.95      148.05      8.00 o 
  -3  16   1       80.46       82.30      5.68 o 
  -2  16   1      376.46      376.47     13.77 o 
  -1  16   1       14.68       13.77      2.92 o 
   0  16   1       23.01       16.95      2.35 o 
   1  16   1       15.11       19.37      2.50 o 
   2  16   1      380.29      377.22     19.94 o 
   3  16   1       78.15       76.98      5.02 o 
   4  16   1      145.35      150.47      7.75 o 
  -3  17   1       60.59       65.04      7.62 o 
  -2  17   1        9.84       15.03      3.31 o 
  -1  17   1       67.85       59.88      4.36 o 
   0  17   1        1.39       -1.05      2.73 o 
   1  17   1       71.15       63.54      4.55 o 
   2  17   1        8.43        8.37      2.93 o 
   3  17   1       59.73       71.96      5.12 o 
  -3  18   1      160.78      164.60     11.97 o 
  -2  18   1       43.40       52.03      6.89 o 
  -1  18   1      124.61      131.51      6.12 o 
   0  18   1      508.14      536.65     18.96 o 
   1  18   1      121.70      123.24      6.48 o 
   2  18   1       43.89       45.45      4.25 o 
   3  18   1      158.83      155.95      7.15 o 
  -2  19   1      103.13       91.62     12.72 o 
  -1  19   1      235.53      218.48      8.10 o 
   0  19   1       85.37       79.05      6.15 o 
   1  19   1      230.88      230.17     13.57 o 
   2  19   1      100.42       98.70      7.63 o 
   0  20   1      213.44      211.21     13.48 o 
   1  20   1       68.35       78.28      7.11 o 
   1   0   2     1219.39     1250.74     14.39 o 
   2   0   2      232.08      243.33      5.18 o 
   3   0   2       25.60       22.35      1.38 o 
   4   0   2       20.73       21.42      3.13 o 
   5   0   2        4.54        4.40      1.94 o 
   6   0   2      764.76      758.15     18.10 o 
   7   0   2       12.24       16.39      6.44 o 
  -7   1   2      110.79      130.75     11.06 o 
  -6   1   2      217.65      201.37     16.19 o 
  -5   1   2      476.08      473.40      7.71 o 
  -4   1   2     1852.21     1820.95     20.92 o 
  -3   1   2      225.23      214.24      4.70 o 
  -2   1   2      308.71      301.36      6.70 o 
  -1   1   2     1949.91     2046.15     17.49 o 
   0   1   2      618.09      559.78      8.56 o 
   1   1   2     1918.12     2014.36     19.43 o 
   2   1   2      297.09      286.04      4.89 o 
   3   1   2      227.35      212.96      3.49 o 
   4   1   2     1838.42     1852.38     19.41 o 
   5   1   2      466.83      460.00      9.47 o 
   6   1   2      220.37      208.50      8.50 o 
   7   1   2      113.01      115.26     11.06 o 
  -7   2   2       17.58       28.76      7.34 o 
  -6   2   2       33.17       41.19      9.76 o 
  -5   2   2      232.22      221.71      7.87 o 
  -4   2   2       60.40       56.89      2.88 o 
  -3   2   2      151.09      161.97      3.65 o 
  -2   2   2      752.23      770.91      8.95 o 
  -1   2   2     3352.48     3472.42     35.74 o 
   0   2   2     3317.26     3408.32     30.68 o 
   1   2   2     3283.64     3497.76     33.53 o 
   2   2   2      763.56      789.38      7.59 o 
   3   2   2      161.15      172.45      3.39 o 
   4   2   2       62.36       60.72      2.42 o 
   5   2   2      242.12      225.43      6.30 o 
   6   2   2       34.83       30.93      4.27 o 
   7   2   2       19.13       25.75      7.44 o 
  -6   3   2      166.43      166.86      7.08 o 
  -5   3   2      168.87      171.89      9.68 o 
  -4   3   2      357.03      352.65      7.33 o 
  -3   3   2      438.52      440.39      6.07 o 
  -2   3   2     1249.34     1261.96     13.41 o 
  -1   3   2    13924.97    14450.86    147.61 o 
   0   3   2     5353.34     5536.72     56.58 o 
   1   3   2    13978.24    14366.44    140.48 o 
   2   3   2     1271.84     1291.64     12.91 o 
   3   3   2      445.14      453.57      5.74 o 
   4   3   2      363.22      363.03      6.88 o 
   5   3   2      177.20      170.53      5.65 o 
   6   3   2      162.95      166.72      6.25 o 
   7   3   2       36.89       20.12      7.34 o 
  -6   4   2       31.81       42.99      4.99 o 
  -5   4   2       24.38       25.20      3.42 o 
  -4   4   2      997.66      957.59     17.13 o 
  -3   4   2      209.83      195.93      3.17 o 
  -2   4   2      581.87      534.31      6.86 o 
  -1   4   2     1412.92     1502.24     15.40 o 
   0   4   2      216.13      250.99      5.70 o 
   1   4   2     1408.73     1503.00     15.60 o 
   2   4   2      599.53      560.52      8.08 o 
   3   4   2      215.81      203.96      6.47 o 
   4   4   2     1012.36      959.51     16.08 o 
   5   4   2       25.33       24.88      3.02 o 
   6   4   2       31.81       35.28      3.81 o 
  -6   5   2      180.34      199.37      7.96 o 
  -5   5   2       39.02       32.29      5.67 o 
  -4   5   2      992.53      971.86     17.75 o 
  -3   5   2      104.19       95.52      2.68 o 
  -2   5   2     4238.45     4514.18     46.85 o 
  -1   5   2     2400.84     2574.74     24.38 o 
   0   5   2      391.44      419.53      5.38 o 
   1   5   2     2374.38     2532.44     24.74 o 
   2   5   2     4247.61     4518.23     43.29 o 
   3   5   2      107.10      103.06      2.95 o 
   4   5   2     1018.36     1001.75     14.13 o 
   5   5   2       39.03       32.80      3.75 o 
   6   5   2      181.14      195.99      7.17 o 
  -6   6   2      345.39      332.15     10.32 o 
  -5   6   2       52.93       54.08      5.26 o 
  -4   6   2      119.77      129.77      4.49 o 
  -3   6   2      962.09      896.64     20.65 o 
  -2   6   2      908.82      985.40     13.20 o 
  -1   6   2      166.84      181.68      5.98 o 
   0   6   2     2383.81     2402.19     30.68 o 
   1   6   2      159.24      168.70      2.95 o 
   2   6   2      907.87     1017.40     11.73 o 
   3   6   2      963.42      902.10     19.53 o 
   4   6   2      117.45      132.16      4.40 o 
   5   6   2       51.07       54.11      4.66 o 
   6   6   2      350.10      359.19      9.60 o 
  -6   7   2       48.07       52.47      6.50 o 
  -5   7   2      107.65      110.75      5.73 o 
  -4   7   2      189.09      185.50      5.97 o 
  -3   7   2      107.04       94.29      3.72 o 
  -2   7   2       34.87       41.80      2.27 o 
  -1   7   2     1601.71     1653.26     18.12 o 
   0   7   2      142.86      156.52      2.99 o 
   1   7   2     1575.32     1641.70     15.60 o 
   2   7   2       37.52       42.67      1.45 o 
   3   7   2      104.01       92.68      3.57 o 
   4   7   2      184.94      188.89      5.26 o 
   5   7   2      104.71      101.76      5.93 o 
   6   7   2       47.05       51.38      4.40 o 
  -6   8   2      190.50      189.15     18.20 o 
  -5   8   2      468.85      447.72     12.65 o 
  -4   8   2      192.01      189.62      6.23 o 
  -3   8   2       50.45       66.99      6.24 o 
  -2   8   2       77.22       97.91      3.71 o 
  -1   8   2     1304.94     1356.61     15.68 o 
   0   8   2     1333.80     1356.47     15.78 o 
   1   8   2     1341.42     1416.86     13.54 o 
   2   8   2       75.96       99.83      2.86 o 
   3   8   2       48.74       65.18      3.33 o 
   4   8   2      190.35      177.15      5.30 o 
   5   8   2      474.45      456.59     10.25 o 
   6   8   2      184.07      192.01     13.23 o 
  -6   9   2      130.59      140.73     15.89 o 
  -5   9   2       69.76       80.56      4.60 o 
  -4   9   2       89.89       90.76      5.17 o 
  -3   9   2       79.27       78.89      3.72 o 
  -2   9   2      275.31      260.80     13.21 o 
  -1   9   2     1023.82     1053.95     12.42 o 
   0   9   2       53.96       40.80      1.65 o 
   1   9   2     1007.53     1023.77     16.18 o 
   2   9   2      272.60      250.44      4.50 o 
   3   9   2       77.34       78.37      3.80 o 
   4   9   2       92.03       85.92      4.26 o 
   5   9   2       66.78       69.53      4.53 o 
   6   9   2      130.86      140.43      8.07 o 
  -6  10   2       16.56       27.76     13.48 o 
  -5  10   2      266.36      249.62      7.72 o 
  -4  10   2      283.46      297.66      8.56 o 
  -3  10   2      471.87      442.96     13.74 o 
  -2  10   2      543.62      538.45     10.45 o 
  -1  10   2      544.39      522.08      7.89 o 
   0  10   2      742.71      804.31      9.34 o 
   1  10   2      541.66      514.72      6.99 o 
   2  10   2      556.71      573.61     11.32 o 
   3  10   2      465.65      423.50      9.83 o 
   4  10   2      283.85      304.41      8.16 o 
   5  10   2      262.03      243.51      7.76 o 
   6  10   2       16.14       16.74      7.59 o 
  -5  11   2       29.58       28.38      3.98 o 
  -4  11   2       23.55       26.85      3.22 o 
  -3  11   2       55.03       55.13      3.42 o 
  -2  11   2       84.63       79.33      3.72 o 
  -1  11   2     1082.26     1039.03     13.00 o 
   0  11   2        3.82        5.55      1.14 o 
   1  11   2     1075.26     1058.32     13.84 o 
   2  11   2       88.24       91.54      4.28 o 
   3  11   2       56.62       57.02      4.00 o 
   4  11   2       24.72       27.56      3.13 o 
   5  11   2       29.63       25.60      3.84 o 
  -5  12   2        0.62       -3.51      2.77 o 
  -4  12   2       72.82       69.07      4.46 o 
  -3  12   2      786.32      775.35     22.82 o 
  -2  12   2       65.29       63.43      3.41 o 
  -1  12   2      153.76      142.56      4.55 o 
   0  12   2      126.05      129.78      4.23 o 
   1  12   2      156.19      149.86      4.00 o 
   2  12   2       62.40       59.23      4.19 o 
   3  12   2      770.72      751.83     14.03 o 
   4  12   2       72.61       74.16      4.71 o 
   5  12   2        0.62        1.08      3.13 o 
  -5  13   2       28.09       39.97      4.66 o 
  -4  13   2       18.59       18.70      3.27 o 
  -3  13   2       19.66       16.09      2.81 o 
  -2  13   2      123.09       99.74      4.26 o 
  -1  13   2      416.54      406.79      8.39 o 
   0  13   2      445.41      435.60      5.98 o 
   1  13   2      427.29      424.19      7.26 o 
   2  13   2      123.78      104.27      4.47 o 
   3  13   2       21.26       19.87      2.97 o 
   4  13   2       16.50       10.80      3.09 o 
   5  13   2       26.52       34.10      4.28 o 
  -5  14   2      132.34      146.24     12.37 o 
  -4  14   2      271.84      286.57      8.58 o 
  -3  14   2      200.83      205.83      6.68 o 
  -2  14   2       18.34       20.49      3.82 o 
  -1  14   2      152.38      143.06      4.92 o 
   0  14   2      767.72      764.27      8.37 o 
   1  14   2      147.43      142.63      6.21 o 
   2  14   2       21.42       21.72      2.87 o 
   3  14   2      202.05      210.75      7.08 o 
   4  14   2      266.79      282.49      8.80 o 
   5  14   2      131.71      135.17     13.38 o 
  -4  15   2        9.89       11.26      3.42 o 
  -3  15   2       91.11       87.91      4.95 o 
  -2  15   2       60.32       65.20      4.09 o 
  -1  15   2      175.20      175.18      5.58 o 
   0  15   2       64.21       68.74      3.17 o 
   1  15   2      177.84      163.08      5.73 o 
   2  15   2       63.02       57.67      4.04 o 
   3  15   2       91.09       87.76      5.04 o 
   4  15   2       10.45       12.67      3.40 o 
  -4  16   2        8.45       19.07      3.87 o 
  -3  16   2       13.27       16.78      3.26 o 
  -2  16   2       34.38       29.41      3.39 o 
  -1  16   2      462.15      456.20     13.47 o 
   0  16   2      226.84      243.79      6.29 o 
   1  16   2      461.15      463.79      9.20 o 
   2  16   2       34.41       30.94      3.78 o 
   3  16   2       13.37       12.39      3.21 o 
   4  16   2        9.14       15.00      3.90 o 
  -3  17   2       36.12       35.20      4.13 o 
  -2  17   2       41.58       41.81      4.00 o 
  -1  17   2       74.37       74.87      6.46 o 
   0  17   2        9.35       10.14      5.13 o 
   1  17   2       80.82       80.75      4.83 o 
   2  17   2       43.10       45.88      4.09 o 
   3  17   2       34.81       35.67      6.75 o 
  -3  18   2      198.75      207.47     10.90 o 
  -2  18   2       25.37       26.82      3.73 o 
  -1  18   2       13.24       13.13      2.94 o 
   0  18   2      101.91      121.14      7.04 o 
   1  18   2       13.41       18.84      3.41 o 
   2  18   2       24.18       19.97      3.62 o 
   3  18   2      196.05      203.36      8.15 o 
  -2  19   2      328.10      296.09     11.91 o 
  -1  19   2       76.08       85.54      5.56 o 
   0  19   2       33.19       42.01      8.30 o 
   1  19   2       74.10       82.34      5.67 o 
   2  19   2      333.75      318.21     12.50 o 
  -1  20   2       47.32       51.39      7.74 o 
   0  20   2        1.90        1.24      3.94 o 
   1  20   2       48.73       53.52      6.23 o 
   1   0   3       84.54       80.47      2.06 o 
   2   0   3      402.63      416.40      7.29 o 
   3   0   3     2179.08     2153.53     23.46 o 
   4   0   3        0.75        2.93      1.46 o 
   5   0   3      669.43      684.56     11.25 o 
   6   0   3      131.62      129.39      7.07 o 
   7   0   3       11.98       18.41      6.54 o 
  -7   1   3      113.27      119.99     11.06 o 
  -6   1   3      146.89      136.91      7.28 o 
  -5   1   3      364.85      366.24      7.92 o 
  -4   1   3      430.57      423.28      6.71 o 
  -3   1   3     1618.75     1657.38     20.97 o 
  -2   1   3     2189.84     2364.60     29.78 o 
  -1   1   3     6345.73     6540.29     61.38 o 
   0   1   3    13756.75    14293.46    141.51 o 
   1   1   3     6390.57     6501.71     61.85 o 
   2   1   3     2217.60     2359.30     22.30 o 
   3   1   3     1620.18     1663.31     20.91 o 
   4   1   3      440.15      445.28      8.28 o 
   5   1   3      372.70      391.17     13.44 o 
   6   1   3      141.76      137.36      7.36 o 
   7   1   3      113.74      123.81     11.37 o 
  -7   2   3       29.10       36.11      7.54 o 
  -6   2   3       20.66       25.70      3.88 o 
  -5   2   3       98.91      101.72      4.33 o 
  -4   2   3      209.55      217.97      9.13 o 
  -3   2   3      640.24      620.08      9.03 o 
  -2   2   3      329.15      315.36      4.42 o 
  -1   2   3     2175.66     2252.07     20.54 o 
   0   2   3      334.44      348.56      3.31 o 
   1   2   3     2135.86     2240.74     21.51 o 
   2   2   3      340.57      325.28      3.51 o 
   3   2   3      644.71      612.11      8.90 o 
   4   2   3      204.31      207.62      4.32 o 
   5   2   3      101.03       96.86      4.48 o 
   6   2   3       20.74       20.91      3.16 o 
   7   2   3       30.77       35.00      7.74 o 
  -6   3   3       19.36       17.37      3.20 o 
  -5   3   3       28.60       31.24      3.97 o 
  -4   3   3      526.77      487.95      7.30 o 
  -3   3   3     1806.74     1902.69     20.90 o 
  -2   3   3      597.55      575.27      7.15 o 
  -1   3   3     6445.58     6642.49     86.13 o 
   0   3   3     3916.49     4069.43     33.41 o 
   1   3   3     6393.70     6655.77     62.67 o 
   2   3   3      609.06      604.49      7.44 o 
   3   3   3     1795.51     1885.50     23.32 o 
   4   3   3      529.60      526.90     20.85 o 
   5   3   3       28.53       25.53      2.98 o 
   6   3   3       19.40       17.13      2.99 o 
   7   3   3       85.99      124.31     11.57 o 
  -6   4   3      164.61      184.21     14.18 o 
  -5   4   3      650.03      622.21     17.72 o 
  -4   4   3       51.75       50.47      3.81 o 
  -3   4   3      128.14      126.51      2.61 o 
  -2   4   3      535.14      612.25     12.56 o 
  -1   4   3      870.29      940.16     13.56 o 
   0   4   3      914.11      999.00     10.79 o 
   1   4   3      840.11      889.95     12.19 o 
   2   4   3      534.27      590.49      7.07 o 
   3   4   3      126.87      132.49      2.02 o 
   4   4   3       49.92       44.87      3.62 o 
   5   4   3      632.34      617.52     11.91 o 
   6   4   3      164.40      166.61      6.42 o 
  -6   5   3       66.80       73.53      4.71 o 
  -5   5   3      279.68      282.57      8.46 o 
  -4   5   3      281.78      260.70      7.44 o 
  -3   5   3       89.00       94.00      2.75 o 
  -2   5   3     2099.54     2269.32     26.33 o 
  -1   5   3     1596.56     1589.58     17.68 o 
   0   5   3      131.53      140.84      2.39 o 
   1   5   3     1628.88     1633.25     16.62 o 
   2   5   3     2107.97     2272.71     23.41 o 
   3   5   3       80.19       87.32      2.14 o 
   4   5   3      281.89      260.67      6.38 o 
   5   5   3      275.67      268.43      8.82 o 
   6   5   3       68.07       69.32      6.95 o 
  -6   6   3      305.02      296.86     14.45 o 
  -5   6   3       34.25       37.73      3.92 o 
  -4   6   3       43.75       50.20      3.07 o 
  -3   6   3      634.24      602.57      8.38 o 
  -2   6   3     1838.07     1976.05     21.93 o 
  -1   6   3      421.06      448.01      5.79 o 
   0   6   3     2729.16     2656.17     23.35 o 
   1   6   3      420.71      440.47      6.13 o 
   2   6   3     1826.11     1973.81     22.45 o 
   3   6   3      656.43      612.83      8.00 o 
   4   6   3       45.86       54.50      3.25 o 
   5   6   3       35.22       32.32      3.97 o 
   6   6   3      310.55      332.84      9.28 o 
  -6   7   3      146.29      169.48      7.83 o 
  -5   7   3       51.93       53.17      4.98 o 
  -4   7   3       86.25       85.93      3.89 o 
  -3   7   3      480.68      461.06      8.27 o 
  -2   7   3      539.77      522.67      8.14 o 
  -1   7   3      687.40      707.11      9.96 o 
   0   7   3      345.20      327.03      5.81 o 
   1   7   3      695.13      721.65      8.78 o 
   2   7   3      521.71      515.27      8.39 o 
   3   7   3      481.62      470.15      7.96 o 
   4   7   3       82.59       93.15      4.17 o 
   5   7   3       53.13       53.49      3.88 o 
   6   7   3      149.06      159.60      6.81 o 
  -6   8   3       34.20       43.06      5.05 o 
  -5   8   3      112.46      119.05      6.30 o 
  -4   8   3      380.93      335.28      7.57 o 
  -3   8   3     1750.35     1650.20     23.01 o 
  -2   8   3      848.90      863.63     12.80 o 
  -1   8   3      163.18      165.81      3.13 o 
   0   8   3       61.19       51.49      2.10 o 
   1   8   3      161.58      166.78      3.29 o 
   2   8   3      848.46      875.11     10.20 o 
   3   8   3     1764.59     1725.67     23.92 o 
   4   8   3      385.96      340.87      7.91 o 
   5   8   3      110.32      118.72      5.47 o 
   6   8   3       32.20       32.79      5.05 o 
  -6   9   3       79.79       88.99      6.61 o 
  -5   9   3      142.21      146.71      8.71 o 
  -4   9   3       27.18       28.08      3.16 o 
  -3   9   3      178.99      177.89      5.82 o 
  -2   9   3      347.21      341.60      7.84 o 
  -1   9   3      799.20      783.84      9.80 o 
   0   9   3     1496.49     1548.15     14.60 o 
   1   9   3      788.80      784.44      8.70 o 
   2   9   3      359.54      359.53      5.88 o 
   3   9   3      191.93      180.97      8.90 o 
   4   9   3       27.38       25.95      2.80 o 
   5   9   3      141.05      140.06      5.95 o 
   6   9   3       81.28       93.86      9.76 o 
  -6  10   3       63.99       63.80      6.87 o 
  -5  10   3       50.60       49.08      6.53 o 
  -4  10   3       85.94       88.11      4.81 o 
  -3  10   3       34.41       34.25      2.88 o 
  -2  10   3     1123.67     1098.70     16.01 o 
  -1  10   3      659.58      658.38      8.74 o 
   0  10   3      255.53      291.09      4.13 o 
   1  10   3      659.14      652.91      7.68 o 
   2  10   3     1105.95     1080.70     13.97 o 
   3  10   3       35.23       34.57      2.88 o 
   4  10   3       84.31       85.63      4.54 o 
   5  10   3       52.49       48.94      6.27 o 
   6  10   3       63.84       63.11      6.48 o 
  -5  11   3      163.02      166.12      6.78 o 
  -4  11   3      423.03      424.89     11.25 o 
  -3  11   3       28.21       31.30      2.91 o 
  -2  11   3      356.79      344.19      7.35 o 
  -1  11   3      182.52      173.80      4.70 o 
   0  11   3       86.98       86.63      2.76 o 
   1  11   3      178.91      175.26      3.75 o 
   2  11   3      350.25      339.42      7.64 o 
   3  11   3       26.93       31.33      2.92 o 
   4  11   3      422.78      423.83     10.15 o 
   5  11   3      161.92      165.62      6.95 o 
  -5  12   3      149.88      163.49      7.89 o 
  -4  12   3      111.90      104.90      5.12 o 
  -3  12   3       22.15       18.42      2.79 o 
  -2  12   3       54.44       45.61      3.05 o 
  -1  12   3      694.49      658.48     11.12 o 
   0  12   3      471.15      470.60      5.66 o 
   1  12   3      702.29      694.69     10.45 o 
   2  12   3       54.58       47.94      3.21 o 
   3  12   3       23.60       27.73      3.40 o 
   4  12   3      112.45      108.21      5.43 o 
   5  12   3      149.69      149.89      6.84 o 
  -5  13   3       74.74       81.85      5.62 o 
  -4  13   3      301.54      285.20      8.33 o 
  -3  13   3      182.56      199.60     13.40 o 
  -2  13   3      512.94      487.52      9.57 o 
  -1  13   3      179.47      175.39      7.24 o 
   0  13   3        0.57       -0.39      1.17 o 
   1  13   3      182.98      175.60      4.46 o 
   2  13   3      509.55      481.15     10.98 o 
   3  13   3      181.34      176.23      6.31 o 
   4  13   3      298.59      294.36      9.70 o 
   5  13   3       76.44       97.72      5.97 o 
  -5  14   3        8.98        8.65      6.94 o 
  -4  14   3       17.60       20.90      3.70 o 
  -3  14   3       87.38       88.37      4.77 o 
  -2  14   3      505.07      450.99      9.42 o 
  -1  14   3      261.03      263.42      7.02 o 
   0  14   3      276.59      270.40      4.49 o 
   1  14   3      268.38      269.88      6.99 o 
   2  14   3      502.13      469.04     10.23 o 
   3  14   3       91.77       92.86      9.68 o 
   4  14   3       17.16       22.46      4.06 o 
   5  14   3       10.42        8.95      6.84 o 
  -4  15   3      193.66      193.29      7.51 o 
  -3  15   3      106.18       94.91      5.06 o 
  -2  15   3      228.65      223.63      6.66 o 
  -1  15   3      142.21      139.46      5.12 o 
   0  15   3      820.77      805.17     11.26 o 
   1  15   3      142.09      134.43      5.34 o 
   2  15   3      228.17      235.16     14.58 o 
   3  15   3      105.24       94.72      5.15 o 
   4  15   3      187.37      186.41      7.65 o 
  -4  16   3        8.69       11.86      4.43 o 
  -3  16   3       49.86       58.39      5.55 o 
  -2  16   3      491.61      477.74     10.39 o 
  -1  16   3       58.17       64.33      3.92 o 
   0  16   3      614.48      608.36     11.76 o 
   1  16   3       59.27       67.25      4.65 o 
   2  16   3      495.50      476.21     11.07 o 
   3  16   3       51.75       51.07      4.44 o 
   4  16   3        7.92        6.52      3.45 o 
  -3  17   3       59.54       68.66      5.41 o 
  -2  17   3      199.09      190.59      6.80 o 
  -1  17   3      401.50      397.83      8.66 o 
   0  17   3        2.45        3.26      4.73 o 
   1  17   3      404.20      388.38     11.39 o 
   2  17   3      199.51      193.44      7.12 o 
   3  17   3       58.52       62.73      4.96 o 
  -3  18   3      119.96      124.85     11.51 o 
  -2  18   3       79.45       82.36      5.11 o 
  -1  18   3        6.01        5.03      2.53 o 
   0  18   3       11.18       17.11      4.17 o 
   1  18   3        5.60        4.46      4.02 o 
   2  18   3       81.36       83.80      5.38 o 
   3  18   3      117.91      132.63      8.65 o 
  -2  19   3       27.15       26.41      4.55 o 
  -1  19   3       28.60       30.40      4.59 o 
   0  19   3       12.38       18.39      4.26 o 
   1  19   3       26.32       26.96      4.41 o 
   2  19   3       26.67       25.84      5.02 o 
  -1  20   3      144.82      144.12     11.57 o 
   0  20   3      112.06      128.13     11.26 o 
   1  20   3      147.30      146.85     11.87 o 
   0   0   4      414.12      468.62     16.98 o 
   1   0   4        2.63        2.94      0.51 o 
   2   0   4      228.16      246.80      3.71 o 
   3   0   4      697.03      788.87      9.73 o 
   4   0   4      390.19      412.42      6.52 o 
   5   0   4      360.10      345.75      6.38 o 
   6   0   4      197.86      190.31      8.32 o 
   7   0   4       21.60       19.61      6.54 o 
  -7   1   4      136.39      133.06     11.06 o 
  -6   1   4      129.53      130.20      7.04 o 
  -5   1   4      317.46      317.48      6.19 o 
  -4   1   4      196.45      180.45      4.12 o 
  -3   1   4      291.17      310.16      5.57 o 
  -2   1   4     1064.23     1026.93     11.91 o 
  -1   1   4      214.57      208.94      2.51 o 
   0   1   4     1903.19     2010.44     19.98 o 
   1   1   4      202.57      194.51      2.57 o 
   2   1   4     1086.58     1072.78     11.33 o 
   3   1   4      302.27      331.41      5.60 o 
   4   1   4      206.10      185.41      4.13 o 
   5   1   4      326.39      326.92      6.88 o 
   6   1   4      126.88      135.38      7.08 o 
   7   1   4      134.87      143.32     11.47 o 
  -7   2   4       81.05       83.68      9.55 o 
  -6   2   4      545.65      531.72     12.40 o 
  -5   2   4       23.52       26.43      2.79 o 
  -4   2   4      232.21      215.21      4.37 o 
  -3   2   4       28.47       33.47      1.69 o 
  -2   2   4      508.16      497.57      6.41 o 
  -1   2   4     3058.67     3197.58     26.46 o 
   0   2   4     2082.50     2082.69     16.37 o 
   1   2   4     3029.59     3165.52     30.26 o 
   2   2   4      516.34      516.81      5.44 o 
   3   2   4       29.03       34.27      1.31 o 
   4   2   4      228.15      215.27      4.42 o 
   5   2   4       24.63       26.76      3.60 o 
   6   2   4      533.23      524.41     14.86 o 
   7   2   4       82.78       87.40     10.06 o 
  -6   3   4       81.44       86.13      4.58 o 
  -5   3   4      178.41      173.78      5.50 o 
  -4   3   4      871.50      854.72     10.95 o 
  -3   3   4      624.43      689.93      8.70 o 
  -2   3   4     1607.09     1705.22     16.57 o 
  -1   3   4      929.01      990.91      8.85 o 
   0   3   4     2223.55     2302.75     19.22 o 
   1   3   4      894.22      963.91     11.01 o 
   2   3   4     1569.29     1691.12     16.87 o 
   3   3   4      603.40      674.14      6.88 o 
   4   3   4      853.99      833.09     12.05 o 
   5   3   4      176.67      173.66      5.72 o 
   6   3   4       79.95       83.73      5.25 o 
   7   3   4       62.42       77.04      9.76 o 
  -6   4   4      108.64      101.39      5.12 o 
  -5   4   4       11.22       11.99      2.97 o 
  -4   4   4      755.26      746.63     11.55 o 
  -3   4   4      584.14      570.94      6.81 o 
  -2   4   4     1140.91     1169.49     13.53 o 
  -1   4   4      641.01      691.60      7.76 o 
   0   4   4       13.35       14.96      0.64 o 
   1   4   4      631.34      676.17      7.29 o 
   2   4   4     1161.91     1229.28     13.85 o 
   3   4   4      565.40      557.91      5.86 o 
   4   4   4      765.15      753.66     15.54 o 
   5   4   4       10.70       10.14      2.52 o 
   6   4   4      107.65      110.00      5.40 o 
  -6   5   4      190.12      175.26      6.50 o 
  -5   5   4       44.35       36.79      3.71 o 
  -4   5   4      381.80      387.48      9.15 o 
  -3   5   4      418.20      417.00      6.27 o 
  -2   5   4     3362.78     3581.60     37.68 o 
  -1   5   4      227.35      227.14      4.81 o 
   0   5   4       46.50       49.67      1.33 o 
   1   5   4      220.62      228.03      4.33 o 
   2   5   4     3336.79     3602.66     39.26 o 
   3   5   4      414.59      408.79      5.23 o 
   4   5   4      362.36      354.65      7.78 o 
   5   5   4       43.48       39.71      3.42 o 
   6   5   4      191.88      188.07      6.88 o 
  -6   6   4      189.53      191.60      8.11 o 
  -5   6   4       68.22       66.64      5.30 o 
  -4   6   4       18.01       12.55      2.73 o 
  -3   6   4      717.80      676.32     12.13 o 
  -2   6   4     1997.11     2062.69     22.95 o 
  -1   6   4      763.85      851.03      9.09 o 
   0   6   4     2018.04     2120.71     20.02 o 
   1   6   4      765.31      858.80      9.56 o 
   2   6   4     1985.60     2070.71     23.51 o 
   3   6   4      724.99      661.04      9.30 o 
   4   6   4       19.07       16.81      2.40 o 
   5   6   4       68.68       66.96      4.87 o 
   6   6   4      186.10      195.48      7.24 o 
  -6   7   4       11.23       14.95      3.97 o 
  -5   7   4       66.30       68.74      4.87 o 
  -4   7   4      129.15      128.97      4.57 o 
  -3   7   4      872.42      857.64     12.68 o 
  -2   7   4     1629.95     1679.09     19.29 o 
  -1   7   4     2720.98     2844.09     30.75 o 
   0   7   4        0.01        0.68      1.03 o 
   1   7   4     2774.33     2928.31     29.31 o 
   2   7   4     1623.93     1710.44     20.16 o 
   3   7   4      873.78      840.75     13.72 o 
   4   7   4      122.45      121.82      5.36 o 
   5   7   4       66.56       70.96      4.27 o 
   6   7   4       11.39        8.01      3.26 o 
  -6   8   4      177.25      164.64     10.76 o 
  -5   8   4       92.60       96.68      7.98 o 
  -4   8   4       36.92       34.46      2.95 o 
  -3   8   4     1984.18     1935.99     26.10 o 
  -2   8   4      407.87      435.66      7.66 o 
  -1   8   4     1047.52     1054.35     12.49 o 
   0   8   4      839.66      805.33      8.37 o 
   1   8   4     1053.10     1067.39     11.10 o 
   2   8   4      403.41      422.47      6.55 o 
   3   8   4     2006.66     1954.86     27.00 o 
   4   8   4       37.95       39.76      3.11 o 
   5   8   4       91.47       94.60      4.81 o 
   6   8   4      175.21      187.45      7.39 o 
  -6   9   4       77.65       87.61      8.82 o 
  -5   9   4      169.31      175.13     10.53 o 
  -4   9   4      144.49      145.61      5.44 o 
  -3   9   4      149.74      151.44      4.85 o 
  -2   9   4     1050.96      968.88     14.30 o 
  -1   9   4      248.82      229.01      4.13 o 
   0   9   4      695.68      647.25      7.02 o 
   1   9   4      257.32      243.04      3.72 o 
   2   9   4     1042.49      971.74     12.56 o 
   3   9   4      145.10      149.00      5.05 o 
   4   9   4      139.96      154.91      6.25 o 
   5   9   4      174.90      175.01      6.54 o 
   6   9   4       74.76       74.58      6.50 o 
  -6  10   4      118.63      130.34      8.27 o 
  -5  10   4      413.39      422.29     14.42 o 
  -4  10   4      355.83      342.73      8.38 o 
  -3  10   4      222.66      191.49      5.62 o 
  -2  10   4      279.99      290.59     11.00 o 
  -1  10   4      123.24      125.52      3.17 o 
   0  10   4      281.43      299.66      4.22 o 
   1  10   4      128.52      135.02      2.88 o 
   2  10   4      282.78      285.70      5.39 o 
   3  10   4      231.03      208.58      6.01 o 
   4  10   4      355.27      348.16     12.02 o 
   5  10   4      412.17      428.24     10.50 o 
   6  10   4      120.60      122.52      8.11 o 
  -5  11   4      110.77      107.73      5.65 o 
  -4  11   4      288.50      270.83      9.71 o 
  -3  11   4      307.98      284.20      7.07 o 
  -2  11   4      119.52      121.53      4.37 o 
  -1  11   4     1212.69     1164.13     14.13 o 
   0  11   4        6.39        7.47      1.41 o 
   1  11   4     1196.83     1154.51     13.27 o 
   2  11   4      120.91      124.75      4.61 o 
   3  11   4      300.84      282.31      7.41 o 
   4  11   4      291.94      269.31      9.48 o 
   5  11   4      104.46      114.36      5.93 o 
  -5  12   4       23.86       26.87      4.07 o 
  -4  12   4       17.65       19.32      3.05 o 
  -3  12   4      566.94      537.27     21.95 o 
  -2  12   4        6.79        4.96      2.12 o 
  -1  12   4      290.58      300.25     10.47 o 
   0  12   4       33.85       39.35      1.80 o 
   1  12   4      292.47      301.45      5.85 o 
   2  12   4        5.80        7.66      2.14 o 
   3  12   4      560.77      537.42     11.24 o 
   4  12   4       18.15       15.72      3.11 o 
   5  12   4       25.35       27.10      4.18 o 
  -5  13   4       47.19       41.74      4.72 o 
  -4  13   4      138.19      135.39      9.83 o 
  -3  13   4      110.31      113.38      5.00 o 
  -2  13   4       66.13       68.26      4.57 o 
  -1  13   4      858.12      868.67     13.70 o 
   0  13   4      594.95      564.32      9.24 o 
   1  13   4      844.24      848.68     13.64 o 
   2  13   4       67.10       69.96      3.82 o 
   3  13   4      110.41      116.55      5.27 o 
   4  13   4      138.53      136.52      6.04 o 
   5  13   4       47.06       48.44      4.87 o 
  -4  14   4       57.25       64.27      4.71 o 
  -3  14   4      154.65      149.16      5.80 o 
  -2  14   4      112.21      108.32      4.70 o 
  -1  14   4      158.27      148.01      4.96 o 
   0  14   4       36.78       41.04      2.19 o 
   1  14   4      164.14      163.66      5.49 o 
   2  14   4      112.34      107.20      4.83 o 
   3  14   4      152.08      153.71      6.00 o 
   4  14   4       57.63       63.68      7.95 o 
   5  14   4      134.28      125.82     12.27 o 
  -4  15   4       30.62       36.85      4.29 o 
  -3  15   4      154.50      149.25      8.49 o 
  -2  15   4      233.99      221.34      7.08 o 
  -1  15   4        1.22        2.98      1.98 o 
   0  15   4      328.97      337.60      6.51 o 
   1  15   4        1.45        0.83      1.86 o 
   2  15   4      234.73      239.58     11.31 o 
   3  15   4      155.14      149.03      8.66 o 
   4  15   4       29.40       38.44      5.76 o 
  -4  16   4       25.56       25.54      4.24 o 
  -3  16   4       73.10       70.84      4.86 o 
  -2  16   4        0.37        1.34      3.49 o 
  -1  16   4      148.04      133.12      4.62 o 
   0  16   4       21.57       18.36      2.85 o 
   1  16   4      138.85      134.35      4.67 o 
   2  16   4        0.46       -0.15      2.41 o 
   3  16   4       69.93       57.58      4.61 o 
   4  16   4       25.49       29.89      4.27 o 
  -3  17   4      126.30      125.79      6.31 o 
  -2  17   4      141.77      140.41      7.92 o 
  -1  17   4      291.94      298.78      7.39 o 
   0  17   4        1.29        1.65      3.87 o 
   1  17   4      290.12      308.23      8.64 o 
   2  17   4      141.75      142.97      7.46 o 
   3  17   4      124.52      143.27      8.52 o 
  -3  18   4      112.91      110.41      7.05 o 
  -2  18   4      106.04      117.85      7.35 o 
  -1  18   4       43.74       47.14      3.71 o 
   0  18   4      208.12      211.40      8.66 o 
   1  18   4       42.48       37.25      4.04 o 
   2  18   4      106.83      108.89      5.90 o 
   3  18   4      110.87      106.93      7.73 o 
  -2  19   4      279.25      284.89     28.11 o 
  -1  19   4      174.47      176.67      6.38 o 
   0  19   4       69.75       72.92      6.03 o 
   1  19   4      173.69      180.79      7.37 o 
   2  19   4      277.09      276.80     12.02 o 
  -1  20   4       26.34       21.52      6.34 o 
   0  20   4       27.66       20.72      6.44 o 
   1  20   4       26.88       30.74     10.81 o 
   1   0   5        0.76        0.80      0.47 o 
   2   0   5     2186.13     2449.75     24.80 o 
   3   0   5      688.87      666.99      8.57 o 
   4   0   5      193.28      191.04      4.25 o 
   5   0   5      134.31      138.11      4.07 o 
   6   0   5       43.29       50.64      4.91 o 
   7   0   5        3.46       21.02      6.54 o 
  -7   1   5      165.00      170.17     12.57 o 
  -6   1   5       78.92       76.87      5.85 o 
  -5   1   5      222.79      217.23      4.98 o 
  -4   1   5      495.68      479.23      7.33 o 
  -3   1   5      335.18      320.71      5.71 o 
  -2   1   5       35.01       41.16      1.58 o 
  -1   1   5      920.36      980.85     13.48 o 
   0   1   5      297.83      298.60      4.18 o 
   1   1   5      915.45      970.15      8.38 o 
   2   1   5       42.42       49.54      1.62 o 
   3   1   5      344.62      328.34      4.12 o 
   4   1   5      486.59      488.02      6.43 o 
   5   1   5      215.46      201.41      7.58 o 
   6   1   5       78.53       83.11      9.15 o 
  -6   2   5       56.49       55.16      4.66 o 
  -5   2   5      832.74      821.55     13.46 o 
  -4   2   5      148.24      148.44      3.78 o 
  -3   2   5     1804.69     1826.01     20.21 o 
  -2   2   5      686.41      746.75      8.20 o 
  -1   2   5      199.84      231.33      4.66 o 
   0   2   5      869.02      877.28      7.80 o 
   1   2   5      193.20      223.86      2.93 o 
   2   2   5      690.37      754.15      8.15 o 
   3   2   5     1778.03     1792.38     16.40 o 
   4   2   5      150.13      156.19      3.80 o 
   5   2   5      825.31      827.01     14.30 o 
   6   2   5       54.71       44.92      3.88 o 
  -6   3   5       96.59       98.11      4.96 o 
  -5   3   5      372.46      358.01      8.82 o 
  -4   3   5      133.97      129.75      3.53 o 
  -3   3   5       37.33       46.21      1.98 o 
  -2   3   5     1288.79     1270.67     14.49 o 
  -1   3   5     2615.15     2802.68     23.83 o 
   0   3   5     2227.94     2286.18     17.95 o 
   1   3   5     2569.74     2814.14     26.97 o 
   2   3   5     1324.95     1331.03     14.72 o 
   3   3   5       41.85       48.25      1.64 o 
   4   3   5      128.79      128.37      3.96 o 
   5   3   5      374.76      369.36      8.55 o 
   6   3   5       94.43      100.10      5.21 o 
  -6   4   5       35.08       31.32      3.60 o 
  -5   4   5      161.14      155.88      6.32 o 
  -4   4   5     1059.61     1036.93     16.51 o 
  -3   4   5      230.50      220.77      6.53 o 
  -2   4   5      854.54      901.00     10.82 o 
  -1   4   5      262.80      284.07      3.33 o 
   0   4   5     2711.00     2830.23     23.65 o 
   1   4   5      273.84      295.45      3.70 o 
   2   4   5      862.28      937.93      9.95 o 
   3   4   5      233.59      221.52      5.34 o 
   4   4   5     1054.22     1017.34     24.54 o 
   5   4   5      158.65      156.46      5.63 o 
   6   4   5       32.32       33.72      3.79 o 
  -6   5   5       23.20       19.73      4.37 o 
  -5   5   5      766.90      725.65     15.20 o 
  -4   5   5      279.43      241.80      7.23 o 
  -3   5   5      237.57      223.60      4.36 o 
  -2   5   5      423.06      423.73      6.11 o 
  -1   5   5     1049.65     1106.41     11.66 o 
   0   5   5     2416.98     2613.65     22.42 o 
   1   5   5     1024.87     1069.22     11.41 o 
   2   5   5      427.30      428.92      5.27 o 
   3   5   5      242.09      224.17      3.58 o 
   4   5   5      286.92      257.38      6.32 o 
   5   5   5      754.07      743.84     13.65 o 
   6   5   5       22.28       27.13      6.16 o 
  -6   6   5       30.09       33.74      4.90 o 
  -5   6   5      111.49      104.67      6.32 o 
  -4   6   5      153.37      150.98      5.72 o 
  -3   6   5      508.18      513.85     10.71 o 
  -2   6   5     1193.68     1176.19     14.08 o 
  -1   6   5      849.29      870.23      8.57 o 
   0   6   5        1.22        4.36      1.27 o 
   1   6   5      851.58      875.95      9.82 o 
   2   6   5     1206.33     1199.19     14.39 o 
   3   6   5      511.93      526.92      7.02 o 
   4   6   5      153.75      152.93      5.01 o 
   5   6   5      114.15      115.63      6.18 o 
   6   6   5       28.60       34.05      4.01 o 
  -6   7   5      111.07      108.62     11.64 o 
  -5   7   5       13.98       16.78      3.57 o 
  -4   7   5      364.54      337.85      7.37 o 
  -3   7   5      201.41      197.61      4.43 o 
  -2   7   5     1090.91     1092.83     13.22 o 
  -1   7   5     1768.32     1835.24     16.75 o 
   0   7   5     1018.34     1001.16     10.30 o 
   1   7   5     1773.04     1840.45     19.28 o 
   2   7   5     1088.43     1078.05     13.64 o 
   3   7   5      203.18      208.86      4.41 o 
   4   7   5      365.34      352.96     10.16 o 
   5   7   5       13.24       12.82      2.86 o 
   6   7   5      111.90      110.54      5.78 o 
  -6   8   5      185.98      206.90      8.77 o 
  -5   8   5      161.76      170.05      7.35 o 
  -4   8   5       47.34       42.13      4.06 o 
  -3   8   5      211.77      226.99      5.84 o 
  -2   8   5      563.61      555.87      7.92 o 
  -1   8   5      140.18      145.29      2.80 o 
   0   8   5     1653.05     1605.63     14.99 o 
   1   8   5      138.55      138.76      3.13 o 
   2   8   5      560.38      549.23      8.01 o 
   3   8   5      199.60      219.22      6.99 o 
   4   8   5       49.32       50.36      3.43 o 
   5   8   5      164.25      167.57      6.21 o 
   6   8   5      188.90      217.44      8.06 o 
  -6   9   5       29.71       44.69      7.52 o 
  -5   9   5      241.61      244.05      9.40 o 
  -4   9   5      100.88       93.60      4.59 o 
  -3   9   5     1030.88     1066.12     16.16 o 
  -2   9   5      508.60      520.84      9.01 o 
  -1   9   5      293.44      277.68      4.54 o 
   0   9   5      492.13      482.68      5.68 o 
   1   9   5      295.56      271.85      4.48 o 
   2   9   5      499.86      519.38      7.88 o 
   3   9   5     1021.76     1072.65     17.15 o 
   4   9   5       98.29       92.61      4.44 o 
   5   9   5      250.47      247.16      7.64 o 
   6   9   5       31.30       31.28      6.29 o 
  -5  10   5       81.17       72.83      5.81 o 
  -4  10   5       86.34       88.01      4.61 o 
  -3  10   5       18.14       17.95      2.55 o 
  -2  10   5      458.72      433.14      8.36 o 
  -1  10   5      163.13      157.29      3.29 o 
   0  10   5      400.72      401.46      5.42 o 
   1  10   5      167.01      159.65      3.50 o 
   2  10   5      474.95      455.20      7.29 o 
   3  10   5       17.78       21.89      2.67 o 
   4  10   5       86.33       86.85      5.69 o 
   5  10   5       83.04       85.12      5.05 o 
  -5  11   5       50.57       57.73      5.86 o 
  -4  11   5      510.44      515.52     10.86 o 
  -3  11   5      191.63      177.33      5.63 o 
  -2  11   5      996.43      934.51     14.65 o 
  -1  11   5     1165.87     1122.70     15.41 o 
   0  11   5      812.80      809.62      8.21 o 
   1  11   5     1154.76     1112.29     12.25 o 
   2  11   5     1014.09      978.05     15.69 o 
   3  11   5      192.78      177.50      5.81 o 
   4  11   5      531.97      539.18     11.88 o 
   5  11   5       49.39       53.83      5.43 o 
  -5  12   5      167.45      174.66      9.63 o 
  -4  12   5        6.02        4.27      2.65 o 
  -3  12   5      161.41      150.57      5.45 o 
  -2  12   5      137.58      124.88      4.51 o 
  -1  12   5        2.26        3.71      1.74 o 
   0  12   5      539.00      521.70      7.27 o 
   1  12   5        2.14        4.35      1.43 o 
   2  12   5      141.41      128.01      4.76 o 
   3  12   5      164.53      166.73      5.83 o 
   4  12   5        6.29        5.02      2.62 o 
   5  12   5      170.09      164.15      7.24 o 
  -5  13   5       12.49       12.61      3.75 o 
  -4  13   5      423.92      423.93     10.32 o 
  -3  13   5      117.04      118.22      5.03 o 
  -2  13   5      151.27      140.61      5.11 o 
  -1  13   5      674.47      647.63      9.85 o 
   0  13   5     2493.89     2483.78     22.19 o 
   1  13   5      675.95      663.62     10.05 o 
   2  13   5      151.69      145.85      5.40 o 
   3  13   5      114.28      120.20      5.37 o 
   4  13   5      421.18      443.39     10.94 o 
   5  13   5       13.19       12.94      3.82 o 
  -4  14   5       44.33       51.35      6.88 o 
  -3  14   5       22.21       23.92      3.15 o 
  -2  14   5       95.05       96.30      4.50 o 
  -1  14   5      109.41      107.27      5.70 o 
   0  14   5       15.77       13.61      1.70 o 
   1  14   5      107.72      108.21      3.85 o 
   2  14   5       93.03       99.85      4.83 o 
   3  14   5       21.96       25.14      3.46 o 
   4  14   5       43.95       51.17      6.64 o 
  -4  15   5      168.35      181.57      7.27 o 
  -3  15   5      187.14      197.80      6.76 o 
  -2  15   5       67.54       74.46      4.30 o 
  -1  15   5      106.25      102.87      4.09 o 
   0  15   5       57.73       59.63      3.28 o 
   1  15   5      102.02      103.80      4.01 o 
   2  15   5       67.50       71.16      4.25 o 
   3  15   5      181.08      182.22      6.86 o 
   4  15   5      167.43      183.11      7.53 o 
  -4  16   5       58.29       73.14      5.46 o 
  -3  16   5        7.50       12.38      3.26 o 
  -2  16   5      156.34      150.54      5.27 o 
  -1  16   5      117.16      113.47      4.37 o 
   0  16   5       14.22       17.12      2.86 o 
   1  16   5      117.95      116.40      5.57 o 
   2  16   5      152.32      135.25      7.54 o 
   3  16   5        8.33        9.34      3.13 o 
   4  16   5       56.46       73.26      5.44 o 
  -3  17   5        3.95        4.94      2.99 o 
  -2  17   5      365.02      380.34     10.85 o 
  -1  17   5       39.42       34.51      3.31 o 
   0  17   5      341.26      351.62     10.90 o 
   1  17   5       38.43       33.50      3.65 o 
   2  17   5      370.54      384.88     10.11 o 
   3  17   5        4.59        2.47      2.98 o 
  -3  18   5       54.85       63.75      7.91 o 
  -2  18   5       91.24       94.92      4.87 o 
  -1  18   5       21.65       18.73      3.14 o 
   0  18   5       74.36       73.87      5.78 o 
   1  18   5       22.07       19.59      3.50 o 
   2  18   5       87.82       90.55      5.66 o 
   3  18   5       54.45       64.29      6.33 o 
  -2  19   5       18.38       20.86      8.45 o 
  -1  19   5      211.39      213.05     18.66 o 
   0  19   5       12.05       12.79      3.92 o 
   1  19   5      218.10      236.57      8.05 o 
   2  19   5       20.01       20.01      4.89 o 
   0  20   5        0.06       -1.61      5.03 o 
   0   0   6     1135.21     1123.56     18.20 o 
   1   0   6     1192.30     1265.66     10.88 o 
   2   0   6     1037.65     1105.09     11.03 o 
   3   0   6      306.05      364.83      4.58 o 
   4   0   6      122.52      126.73      3.13 o 
   5   0   6       47.79       46.99      2.75 o 
   6   0   6      136.59      132.36      6.94 o 
  -6   1   6       53.75       53.79      5.30 o 
  -5   1   6        2.84        4.58      1.65 o 
  -4   1   6      426.80      397.94      5.94 o 
  -3   1   6       25.62       25.06      1.49 o 
  -2   1   6      995.17      965.26      9.83 o 
  -1   1   6     1168.62     1186.29     12.22 o 
   0   1   6       30.78       28.97      1.29 o 
   1   1   6     1158.91     1172.38      9.49 o 
   2   1   6      981.00      964.06      9.33 o 
   3   1   6       23.78       20.77      1.25 o 
   4   1   6      427.22      405.92      5.72 o 
   5   1   6        2.22       -0.15      1.92 o 
   6   1   6       52.66       52.38      5.22 o 
  -6   2   6      144.94      149.16      6.85 o 
  -5   2   6      116.50      116.28      4.69 o 
  -4   2   6      299.02      292.86      5.39 o 
  -3   2   6      271.07      282.81      4.75 o 
  -2   2   6      502.71      508.01      6.46 o 
  -1   2   6     1031.13     1108.62     11.76 o 
   0   2   6     3535.10     3784.11     33.98 o 
   1   2   6     1028.28     1101.32     10.36 o 
   2   2   6      511.12      525.72      5.55 o 
   3   2   6      263.81      267.23      3.70 o 
   4   2   6      303.08      302.08      5.39 o 
   5   2   6      117.98      118.89      4.90 o 
   6   2   6      136.12      149.76      7.09 o 
  -6   3   6       49.83       53.98      4.19 o 
  -5   3   6      185.16      172.94      6.13 o 
  -4   3   6      410.18      369.18      6.24 o 
  -3   3   6     1210.63     1174.57     13.92 o 
  -2   3   6     1730.04     1772.04     18.07 o 
  -1   3   6      682.47      660.30      6.36 o 
   0   3   6      721.02      716.88      6.18 o 
   1   3   6      660.29      642.69      7.09 o 
   2   3   6     1708.34     1769.29     18.34 o 
   3   3   6     1213.38     1171.17     11.13 o 
   4   3   6      412.50      385.27      6.97 o 
   5   3   6      187.22      181.87      5.87 o 
   6   3   6       50.89       59.98      4.33 o 
  -6   4   6      174.09      175.46     12.21 o 
  -5   4   6      188.25      178.23      6.77 o 
  -4   4   6      231.91      241.07      5.70 o 
  -3   4   6      550.23      523.55      8.70 o 
  -2   4   6      171.65      168.51      2.96 o 
  -1   4   6      366.63      431.73      4.57 o 
   0   4   6      970.37      947.33      8.04 o 
   1   4   6      355.90      409.05      6.42 o 
   2   4   6      166.09      159.07      2.74 o 
   3   4   6      557.83      538.23      5.82 o 
   4   4   6      233.27      238.03      7.19 o 
   5   4   6      183.37      192.90      6.15 o 
   6   4   6      171.49      167.95      8.42 o 
  -6   5   6       32.25       37.59      3.88 o 
  -5   5   6       45.94       46.95      4.18 o 
  -4   5   6      236.15      222.21      6.79 o 
  -3   5   6      153.11      142.43      3.63 o 
  -2   5   6     2102.56     2090.76     20.54 o 
  -1   5   6      212.05      209.81      4.26 o 
   0   5   6     5502.81     5860.17     51.90 o 
   1   5   6      210.08      200.56      3.09 o 
   2   5   6     2055.55     2029.88     20.85 o 
   3   5   6      158.86      144.80      3.13 o 
   4   5   6      233.10      210.43      5.43 o 
   5   5   6       42.42       40.15      3.54 o 
   6   5   6       34.05       33.58      3.91 o 
  -6   6   6       82.09       82.51      5.75 o 
  -5   6   6       85.99       86.31      7.54 o 
  -4   6   6       73.16       70.43      4.34 o 
  -3   6   6      665.70      642.61     10.23 o 
  -2   6   6       94.91       91.27      2.19 o 
  -1   6   6      926.20      968.36      9.93 o 
   0   6   6      257.68      221.33      3.16 o 
   1   6   6      929.80      955.52     10.45 o 
   2   6   6       90.83       88.83      2.07 o 
   3   6   6      679.04      656.21      9.82 o 
   4   6   6       72.41       75.25      3.71 o 
   5   6   6       84.90       93.58      4.74 o 
   6   6   6       83.20       92.61      5.45 o 
  -6   7   6       22.07       21.83      4.57 o 
  -5   7   6      439.89      415.06     19.21 o 
  -4   7   6      378.28      364.88     14.48 o 
  -3   7   6     1823.62     1762.43     20.89 o 
  -2   7   6      415.62      406.02      6.30 o 
  -1   7   6     1964.26     1981.80     18.03 o 
   0   7   6        4.26        7.59      0.91 o 
   1   7   6     1948.41     1956.45     20.67 o 
   2   7   6      404.77      395.94      8.66 o 
   3   7   6     1848.86     1791.76     21.36 o 
   4   7   6      376.80      368.74     12.04 o 
   5   7   6      438.87      426.04      9.84 o 
   6   7   6       21.26       15.05      3.71 o 
  -6   8   6       44.14       54.30      7.80 o 
  -5   8   6       57.02       57.11      7.09 o 
  -4   8   6      312.01      302.13      7.78 o 
  -3   8   6      792.24      787.72     10.85 o 
  -2   8   6      620.31      587.00      8.38 o 
  -1   8   6       99.98       92.70      2.47 o 
   0   8   6      612.96      644.70      7.34 o 
   1   8   6       98.26       90.63      2.40 o 
   2   8   6      612.44      587.43      8.74 o 
   3   8   6      789.63      773.59     10.96 o 
   4   8   6      310.19      299.65     11.46 o 
   5   8   6       56.41       66.21      4.35 o 
   6   8   6       47.40       55.35      4.95 o 
  -6   9   6      116.05      123.10      9.74 o 
  -5   9   6       59.38       55.70      6.14 o 
  -4   9   6       80.79       75.55      4.13 o 
  -3   9   6       13.12       12.87      2.33 o 
  -2   9   6     3435.52     3342.72     41.94 o 
  -1   9   6      499.28      493.32      6.37 o 
   0   9   6     1320.14     1350.23     13.07 o 
   1   9   6      481.30      479.54      6.65 o 
   2   9   6     3454.10     3347.06     37.65 o 
   3   9   6       14.36       14.21      2.42 o 
   4   9   6       82.59       84.19      4.34 o 
   5   9   6       60.70       59.91      4.42 o 
   6   9   6      120.13      122.55      6.69 o 
  -5  10   6       61.17       70.35      6.04 o 
  -4  10   6       61.01       58.10      4.01 o 
  -3  10   6      156.72      143.84      4.91 o 
  -2  10   6      103.70       97.96      3.88 o 
  -1  10   6       98.90       97.54      2.80 o 
   0  10   6      172.10      170.09      4.73 o 
   1  10   6      100.29       95.93      2.66 o 
   2  10   6      105.11       96.24      3.27 o 
   3  10   6      169.79      167.71      5.99 o 
   4  10   6       61.46       56.33      4.80 o 
   5  10   6       60.86       61.02      5.08 o 
  -5  11   6      244.94      260.82      8.27 o 
  -4  11   6      169.74      169.46      6.10 o 
  -3  11   6      666.96      634.95     11.58 o 
  -2  11   6      151.23      154.24      4.85 o 
  -1  11   6      570.73      535.13      8.31 o 
   0  11   6       32.73       35.59      1.65 o 
   1  11   6      599.54      577.69      7.29 o 
   2  11   6      158.23      157.73      4.11 o 
   3  11   6      674.19      634.22     12.85 o 
   4  11   6      164.39      166.14      6.30 o 
   5  11   6      250.27      283.51     12.66 o 
  -5  12   6      175.10      169.20      6.94 o 
  -4  12   6       41.98       50.58      4.08 o 
  -3  12   6      202.54      196.36      6.16 o 
  -2  12   6      101.51      105.40      6.43 o 
  -1  12   6      612.08      584.86      8.93 o 
   0  12   6        3.05        2.48      1.16 o 
   1  12   6      608.16      589.85      8.37 o 
   2  12   6      100.62       99.03      4.28 o 
   3  12   6      203.14      196.56      6.33 o 
   4  12   6       42.30       54.92      4.24 o 
   5  12   6      171.98      177.84      7.43 o 
  -5  13   6      270.31      253.67     11.40 o 
  -4  13   6      195.75      218.97      8.59 o 
  -3  13   6       33.03       35.66      3.33 o 
  -2  13   6      170.45      169.09      4.88 o 
  -1  13   6      530.07      505.46      8.38 o 
   0  13   6      169.82      165.88      4.21 o 
   1  13   6      548.23      533.81      8.70 o 
   2  13   6      162.43      163.63      6.40 o 
   3  13   6       35.14       31.80      3.36 o 
   4  13   6      196.74      218.11      7.71 o 
   5  13   6      274.13      275.07      9.30 o 
  -4  14   6      240.33      232.65      7.85 o 
  -3  14   6      163.18      156.46      6.00 o 
  -2  14   6        0.54        1.58      2.08 o 
  -1  14   6       86.55       83.71      3.69 o 
   0  14   6      155.77      159.68      3.97 o 
   1  14   6       87.26       80.98      3.13 o 
   2  14   6        0.41        2.99      2.28 o 
   3  14   6      160.33      157.89      6.99 o 
   4  14   6      238.31      230.27      8.15 o 
  -4  15   6       10.31       11.85      5.52 o 
  -3  15   6       27.52       28.34      4.08 o 
  -2  15   6      256.38      249.67      7.31 o 
  -1  15   6      498.19      488.94      8.71 o 
   0  15   6      383.94      405.35      8.93 o 
   1  15   6      506.19      496.71      9.00 o 
   2  15   6      250.50      230.48      7.24 o 
   3  15   6       29.28       30.20      3.69 o 
   4  15   6        8.87        7.18      3.34 o 
  -4  16   6       47.37       62.16      8.75 o 
  -3  16   6      300.58      293.92      7.72 o 
  -2  16   6       80.25       81.32      4.18 o 
  -1  16   6       25.18       20.14      2.73 o 
   0  16   6       12.45       14.88      2.73 o 
   1  16   6       25.27       24.35      2.66 o 
   2  16   6       79.73       79.12      4.80 o 
   3  16   6      293.71      289.49      9.03 o 
   4  16   6       49.47       47.98      6.10 o 
  -3  17   6      140.25      135.51      5.69 o 
  -2  17   6       38.25       38.77      3.95 o 
  -1  17   6      316.70      320.89      7.05 o 
   0  17   6       63.36       64.76      4.28 o 
   1  17   6      314.23      309.10     15.12 o 
   2  17   6       41.00       38.93      6.69 o 
   3  17   6      142.76      140.09      6.79 o 
  -3  18   6      171.31      172.25      8.36 o 
  -2  18   6       40.13       51.48      4.77 o 
  -1  18   6       22.82       20.54      3.13 o 
   0  18   6       92.29      102.41      6.46 o 
   1  18   6       20.74       19.41      3.48 o 
   2  18   6       39.89       39.73      3.73 o 
   3  18   6      166.79      166.53      9.61 o 
  -2  19   6      146.74      153.28     10.41 o 
  -1  19   6       57.84       63.69      4.35 o 
   0  19   6        6.24        4.50      3.54 o 
   1  19   6       56.68       65.61      4.88 o 
   2  19   6      145.47      141.01     12.97 o 
   1   0   7      635.38      633.11      9.05 o 
   2   0   7       28.63       25.24      1.39 o 
   3   0   7       25.78       22.40      1.26 o 
   4   0   7        0.42        0.83      1.28 o 
   5   0   7       42.45       49.65      2.56 o 
   6   0   7       74.34       60.96      5.33 o 
  -6   1   7       21.13       23.03      4.24 o 
  -5   1   7      361.86      351.19      5.98 o 
  -4   1   7      594.65      558.76      6.82 o 
  -3   1   7       40.15       37.87      1.62 o 
  -2   1   7      243.71      254.82      3.69 o 
  -1   1   7     2268.25     2411.45     24.12 o 
   0   1   7      958.48     1050.86     12.54 o 
   1   1   7     2217.34     2370.21     18.55 o 
   2   1   7      259.59      274.00      3.25 o 
   3   1   7       45.95       43.94      1.81 o 
   4   1   7      586.94      560.03      7.23 o 
   5   1   7      361.47      333.21      7.17 o 
   6   1   7       22.19       30.75      4.45 o 
  -6   2   7       76.42       77.58      7.22 o 
  -5   2   7      228.90      224.47      5.39 o 
  -4   2   7      293.14      287.31      4.89 o 
  -3   2   7      790.30      783.58      8.96 o 
  -2   2   7      349.84      374.48      5.30 o 
  -1   2   7     2271.47     2496.02     25.18 o 
   0   2   7      115.86      145.01      2.93 o 
   1   2   7     2273.66     2491.62     20.86 o 
   2   2   7      355.91      388.38      4.41 o 
   3   2   7      774.11      769.95      8.02 o 
   4   2   7      292.23      295.07      5.35 o 
   5   2   7      225.67      235.12      7.44 o 
   6   2   7       76.26       88.30      4.93 o 
  -6   3   7       97.73      106.24      6.03 o 
  -5   3   7      102.20       98.47      3.94 o 
  -4   3   7      255.35      233.75      4.38 o 
  -3   3   7      250.52      242.27      4.08 o 
  -2   3   7      677.19      706.86      7.77 o 
  -1   3   7     2086.12     2226.78     20.65 o 
   0   3   7     3891.04     4090.07     36.43 o 
   1   3   7     2100.23     2291.97     24.98 o 
   2   3   7      681.90      701.10      7.94 o 
   3   3   7      250.26      242.01      4.01 o 
   4   3   7      255.90      230.05      4.57 o 
   5   3   7      102.17      107.40      4.80 o 
   6   3   7      100.94      109.99      5.53 o 
  -6   4   7       75.71       74.93      4.57 o 
  -5   4   7        1.56        0.04      2.41 o 
  -4   4   7      100.49       95.02      3.95 o 
  -3   4   7      743.66      722.72      9.65 o 
  -2   4   7      416.21      431.09      5.39 o 
  -1   4   7      349.49      389.90      4.71 o 
   0   4   7      673.19      764.18      6.73 o 
   1   4   7      353.07      395.13      4.84 o 
   2   4   7      421.67      444.10      6.24 o 
   3   4   7      738.73      705.68      8.97 o 
   4   4   7      108.04      107.12      3.18 o 
   5   4   7        1.80       -1.16      2.24 o 
   6   4   7       75.93       72.48      4.78 o 
  -6   5   7      128.94      128.68      5.88 o 
  -5   5   7      273.43      267.77      8.47 o 
  -4   5   7        3.13        2.74      1.88 o 
  -3   5   7      386.66      365.28      6.13 o 
  -2   5   7      183.47      188.16      3.00 o 
  -1   5   7     1537.03     1554.64     14.00 o 
   0   5   7      705.37      769.05      6.89 o 
   1   5   7     1524.77     1543.98     15.97 o 
   2   5   7      172.63      176.05      3.11 o 
   3   5   7      382.14      356.97      5.57 o 
   4   5   7        3.08        1.57      1.58 o 
   5   5   7      272.52      289.66     16.57 o 
   6   5   7      133.88      129.45      6.09 o 
  -6   6   7        8.51        9.26      4.17 o 
  -5   6   7      165.01      158.70      7.80 o 
  -4   6   7      163.37      156.84      6.07 o 
  -3   6   7      963.56      951.17     12.42 o 
  -2   6   7      616.30      644.64      7.03 o 
  -1   6   7     1207.57     1211.80     12.91 o 
   0   6   7       86.91       93.65      2.29 o 
   1   6   7     1222.11     1246.99     13.10 o 
   2   6   7      610.99      643.84      7.67 o 
   3   6   7      963.56      949.65     12.63 o 
   4   6   7      169.03      179.23      5.53 o 
   5   6   7      159.02      158.24      5.97 o 
   6   6   7        9.48        7.55      3.77 o 
  -6   7   7      129.65      118.23      6.92 o 
  -5   7   7      369.57      359.65     10.33 o 
  -4   7   7      925.94      885.31     23.03 o 
  -3   7   7     1380.84     1337.05     16.57 o 
  -2   7   7      770.17      733.39      8.86 o 
  -1   7   7      263.56      257.98      3.86 o 
   0   7   7      163.67      146.67      2.62 o 
   1   7   7      259.19      249.99      4.09 o 
   2   7   7      772.97      736.66     11.58 o 
   3   7   7     1373.51     1353.27     16.94 o 
   4   7   7      934.45      916.79     15.17 o 
   5   7   7      366.75      361.06     11.05 o 
   6   7   7      127.10      132.26      8.20 o 
  -6   8   7      269.61      272.11     38.92 o 
  -5   8   7      150.29      168.65     10.32 o 
  -4   8   7      205.24      189.64      5.99 o 
  -3   8   7      100.93      117.48      3.77 o 
  -2   8   7      227.53      224.16      4.23 o 
  -1   8   7      433.60      405.09      5.05 o 
   0   8   7      998.03      951.89     10.13 o 
   1   8   7      426.82      391.35      5.64 o 
   2   8   7      228.22      223.53      4.59 o 
   3   8   7       98.13      104.89      4.47 o 
   4   8   7      201.82      190.46      7.00 o 
   5   8   7      151.06      157.11      6.31 o 
   6   8   7      268.32      270.17     24.04 o 
  -6   9   7       42.43       42.72     10.35 o 
  -5   9   7      194.52      188.71      8.44 o 
  -4   9   7      763.53      709.38     16.59 o 
  -3   9   7      651.10      646.20     11.16 o 
  -2   9   7      305.84      289.99      5.08 o 
  -1   9   7      370.46      360.86      4.80 o 
   0   9   7        4.24        6.09      1.09 o 
   1   9   7      373.05      361.69      5.49 o 
   2   9   7      313.44      294.22      9.19 o 
   3   9   7      626.24      627.16     11.72 o 
   4   9   7      781.76      744.51     13.40 o 
   5   9   7      195.83      193.11      7.01 o 
   6   9   7       41.31       35.24      5.53 o 
  -5  10   7       30.59       26.70      4.71 o 
  -4  10   7       99.74       93.47      4.67 o 
  -3  10   7      348.33      353.64      7.85 o 
  -2  10   7      216.33      202.28      4.77 o 
  -1  10   7      778.85      728.87      9.00 o 
   0  10   7     1412.14     1351.12     13.34 o 
   1  10   7      775.59      737.90      9.40 o 
   2  10   7      220.17      205.85      4.67 o 
   3  10   7      340.67      352.03      8.31 o 
   4  10   7       98.37       86.41      4.66 o 
   5  10   7       29.96       26.87      3.56 o 
  -5  11   7       16.90       13.92      5.23 o 
  -4  11   7      607.39      609.11     16.64 o 
  -3  11   7      138.90      137.12     10.13 o 
  -2  11   7      131.99      135.67      4.10 o 
  -1  11   7      456.38      451.60      7.39 o 
   0  11   7     1353.86     1297.66     12.16 o 
   1  11   7      466.55      455.25      6.33 o 
   2  11   7      130.73      138.21      3.95 o 
   3  11   7      137.51      129.83      5.11 o 
   4  11   7      601.50      599.92     15.07 o 
   5  11   7       17.92       11.89      3.61 o 
  -5  12   7      312.43      304.07      9.17 o 
  -4  12   7      928.05      894.41     18.60 o 
  -3  12   7        5.77        9.02      2.29 o 
  -2  12   7      193.00      190.78      4.97 o 
  -1  12   7      148.65      152.60      4.20 o 
   0  12   7       48.60       51.21      1.91 o 
   1  12   7      150.26      151.71      4.02 o 
   2  12   7      180.33      178.03      5.71 o 
   3  12   7        5.11        5.89      2.41 o 
   4  12   7      921.64      936.43     17.19 o 
   5  12   7      314.68      301.08      9.59 o 
  -5  13   7      104.60       96.36      7.72 o 
  -4  13   7       91.54       97.14      5.35 o 
  -3  13   7       50.29       52.49      3.41 o 
  -2  13   7      203.12      202.33      5.32 o 
  -1  13   7      451.17      431.94      7.68 o 
   0  13   7        2.79        0.27      1.59 o 
   1  13   7      449.87      447.38      6.93 o 
   2  13   7      205.19      190.27      6.21 o 
   3  13   7       51.64       52.24      6.81 o 
   4  13   7       92.44      105.21      5.80 o 
   5  13   7       99.86      119.62      7.99 o 
  -4  14   7       71.75       77.66      5.74 o 
  -3  14   7      181.00      190.51      7.55 o 
  -2  14   7       23.45       26.23      2.66 o 
  -1  14   7      161.10      153.99      4.60 o 
   0  14   7      475.64      475.22      8.67 o 
   1  14   7      166.09      161.81      5.40 o 
   2  14   7       21.14       20.11      3.03 o 
   3  14   7      183.13      182.53      6.69 o 
   4  14   7       68.84       65.24      5.08 o 
  -4  15   7       88.77      100.44      5.25 o 
  -3  15   7      191.05      196.21      6.26 o 
  -2  15   7      175.43      166.79      5.31 o 
  -1  15   7       71.67       75.16      4.38 o 
   0  15   7      279.91      279.17      7.21 o 
   1  15   7       69.43       74.73      3.62 o 
   2  15   7      175.30      158.56      6.17 o 
   3  15   7      200.55      204.25      9.63 o 
   4  15   7       87.06       77.39      5.57 o 
  -4  16   7        4.44        9.35      6.34 o 
  -3  16   7       65.58       69.12      6.76 o 
  -2  16   7       73.16       66.09      3.97 o 
  -1  16   7      157.04      154.18      5.10 o 
   0  16   7      532.60      537.38     10.99 o 
   1  16   7      155.27      160.54      5.16 o 
   2  16   7       73.80       74.07      5.25 o 
   3  16   7       64.26       69.01      5.00 o 
   4  16   7        4.07        6.14      5.93 o 
  -3  17   7      114.18      118.70      5.50 o 
  -2  17   7      107.21      107.78      4.89 o 
  -1  17   7        5.40        8.13      2.41 o 
   0  17   7       39.85       43.73      5.26 o 
   1  17   7        4.59        4.44      2.62 o 
   2  17   7      110.53      105.65      5.75 o 
   3  17   7      114.85      120.33      6.41 o 
  -2  18   7      142.56      146.57      5.74 o 
  -1  18   7       19.76       21.60      3.16 o 
   0  18   7      130.26      126.63      7.03 o 
   1  18   7       18.26       12.45      7.04 o 
   2  18   7      141.29      148.20      8.43 o 
  -1  19   7       69.01       87.20      7.75 o 
   0  19   7        3.19        6.14      5.33 o 
   1  19   7       67.25       82.57      7.54 o 
   0   0   8       53.25       48.24      2.70 o 
   1   0   8       87.54      111.44      2.46 o 
   2   0   8      875.37      797.40      9.14 o 
   3   0   8      197.80      189.38      4.89 o 
   4   0   8     1398.47     1360.06     13.59 o 
   5   0   8        1.37       -0.24      1.62 o 
   6   0   8       55.97       61.15      6.69 o 
  -6   1   8      114.46      128.45      7.06 o 
  -5   1   8      122.33      123.32      3.73 o 
  -4   1   8      466.87      448.77      6.53 o 
  -3   1   8      115.83      122.10      2.64 o 
  -2   1   8     2703.24     2922.54     28.82 o 
  -1   1   8      749.19      805.29      9.21 o 
   0   1   8       38.93       30.38      2.28 o 
   1   1   8      765.61      816.72      6.95 o 
   2   1   8     2731.81     2866.15     28.73 o 
   3   1   8      113.08      116.58      2.52 o 
   4   1   8      464.74      446.18      8.82 o 
   5   1   8      124.85      120.35      3.97 o 
   6   1   8      116.50      120.43      6.94 o 
  -6   2   8      216.09      219.74      7.88 o 
  -5   2   8       45.24       50.19      3.05 o 
  -4   2   8      366.80      339.55      5.45 o 
  -3   2   8      631.38      604.76      6.98 o 
  -2   2   8       36.87       42.27      3.10 o 
  -1   2   8     1480.88     1564.60     16.51 o 
   0   2   8      918.69      878.07     11.60 o 
   1   2   8     1472.09     1569.38     13.57 o 
   2   2   8       33.46       36.07      1.24 o 
   3   2   8      628.03      599.17      7.06 o 
   4   2   8      371.95      346.93      5.47 o 
   5   2   8       45.61       46.77      3.42 o 
   6   2   8      218.77      222.64      6.48 o 
  -6   3   8      127.43      136.85      6.57 o 
  -5   3   8       83.39       86.78      3.70 o 
  -4   3   8      697.32      685.03      8.77 o 
  -3   3   8      776.27      757.83     10.14 o 
  -2   3   8      515.96      473.80      6.69 o 
  -1   3   8     1009.87     1079.72     11.86 o 
   0   3   8      275.65      363.64      7.08 o 
   1   3   8      990.88     1065.56      9.78 o 
   2   3   8      517.24      483.28      5.39 o 
   3   3   8      787.94      775.31      7.83 o 
   4   3   8      702.75      692.88      9.41 o 
   5   3   8       80.45       87.15      4.31 o 
   6   3   8      128.09      133.27      7.49 o 
  -6   4   8      231.27      232.85      8.70 o 
  -5   4   8      196.01      188.91      5.80 o 
  -4   4   8      101.53       93.23      3.79 o 
  -3   4   8      193.30      194.09      4.32 o 
  -2   4   8      241.05      244.76      3.86 o 
  -1   4   8       84.36       99.01      2.08 o 
   0   4   8     4813.95     5074.98     41.67 o 
   1   4   8       92.97      108.91      2.13 o 
   2   4   8      241.93      234.11      3.74 o 
   3   4   8      195.14      190.65      3.94 o 
   4   4   8       98.03       88.80      3.11 o 
   5   4   8      197.38      192.76      6.25 o 
   6   4   8      226.38      241.60     11.03 o 
  -6   5   8       72.33       73.81      4.82 o 
  -5   5   8       92.70       87.82      4.48 o 
  -4   5   8      385.99      369.30      6.71 o 
  -3   5   8      772.43      725.17     11.63 o 
  -2   5   8      533.30      531.37      6.39 o 
  -1   5   8      448.45      445.17      6.36 o 
   0   5   8       15.35       21.82      0.92 o 
   1   5   8      452.65      441.78      5.66 o 
   2   5   8      523.44      520.37      6.59 o 
   3   5   8      785.93      757.73     10.39 o 
   4   5   8      379.04      364.91      6.01 o 
   5   5   8       99.26      110.83      5.09 o 
   6   5   8       69.88       63.83      4.68 o 
  -6   6   8       14.24        6.93      3.76 o 
  -5   6   8      511.95      508.05     10.47 o 
  -4   6   8      173.74      173.16      5.78 o 
  -3   6   8       38.59       40.35      4.53 o 
  -2   6   8      204.17      195.67      3.30 o 
  -1   6   8      424.92      451.67      5.17 o 
   0   6   8      664.46      739.90      6.86 o 
   1   6   8      413.83      434.41      5.73 o 
   2   6   8      198.26      193.22      3.81 o 
   3   6   8       39.21       40.59      2.36 o 
   4   6   8      182.25      182.92      6.18 o 
   5   6   8      507.02      529.93     11.16 o 
   6   6   8       13.01       11.58      6.74 o 
  -6   7   8       96.31       98.04      5.57 o 
  -5   7   8       28.34       29.25      3.44 o 
  -4   7   8      435.18      421.53      9.08 o 
  -3   7   8      472.38      457.26      6.77 o 
  -2   7   8      318.20      294.05      4.90 o 
  -1   7   8      948.27      927.79      9.86 o 
   0   7   8      489.47      503.54      5.55 o 
   1   7   8      936.70      885.82     10.30 o 
   2   7   8      336.62      307.01      5.56 o 
   3   7   8      462.08      445.26      7.40 o 
   4   7   8      438.66      422.39     13.17 o 
   5   7   8       25.36       22.74      3.28 o 
   6   7   8       96.18      104.74     13.13 o 
  -6   8   8       26.85       26.15      4.30 o 
  -5   8   8       47.60       44.97      4.18 o 
  -4   8   8      132.75      124.24      5.18 o 
  -3   8   8      690.04      673.22      9.03 o 
  -2   8   8     1336.28     1272.67     14.13 o 
  -1   8   8      322.34      314.33      4.97 o 
   0   8   8      141.65      167.70      3.96 o 
   1   8   8      317.73      304.65      4.89 o 
   2   8   8     1367.16     1287.06     18.94 o 
   3   8   8      714.07      694.45     10.14 o 
   4   8   8      124.34      116.92      4.79 o 
   5   8   8       47.65       43.01      4.44 o 
   6   8   8       28.13       35.04      5.21 o 
  -6   9   8       53.44       51.64      6.47 o 
  -5   9   8       61.92       63.03      4.65 o 
  -4   9   8      306.60      288.04      6.72 o 
  -3   9   8        6.94        6.73      2.05 o 
  -2   9   8       83.39       78.99      2.88 o 
  -1   9   8      494.05      462.65      6.36 o 
   0   9   8       92.45       90.98      2.43 o 
   1   9   8      500.58      474.55      6.69 o 
   2   9   8       81.86       89.15      3.20 o 
   3   9   8        7.65        4.82      2.14 o 
   4   9   8      307.27      303.12      7.81 o 
   5   9   8       60.39       58.87      6.81 o 
   6   9   8       53.10       55.01      8.25 o 
  -5  10   8       47.13       54.65      4.84 o 
  -4  10   8      733.69      716.54     11.74 o 
  -3  10   8      763.08      744.51     11.18 o 
  -2  10   8      259.68      246.13      5.38 o 
  -1  10   8      349.06      338.07      5.28 o 
   0  10   8     1389.95     1315.73     12.16 o 
   1  10   8      344.36      329.87      5.48 o 
   2  10   8      270.96      255.74      5.32 o 
   3  10   8      732.95      720.64     13.37 o 
   4  10   8      733.80      706.02     13.89 o 
   5  10   8       46.98       52.90      7.80 o 
  -5  11   8      299.35      302.19     13.78 o 
  -4  11   8      133.60      144.45      5.26 o 
  -3  11   8      107.68      109.96      4.23 o 
  -2  11   8       48.31       46.82      2.72 o 
  -1  11   8       93.07       89.08      3.33 o 
   0  11   8       20.47       18.63      1.43 o 
   1  11   8       94.13       95.20      3.66 o 
   2  11   8       47.30       47.39      3.22 o 
   3  11   8      104.97      107.27      4.82 o 
   4  11   8      132.17      137.03      5.94 o 
   5  11   8      308.46      293.69     17.54 o 
  -5  12   8      129.13      150.18     11.31 o 
  -4  12   8       90.58       95.31      4.70 o 
  -3  12   8       11.82       11.40      2.44 o 
  -2  12   8       99.90      109.22      4.00 o 
  -1  12   8     1984.05     1927.06     22.79 o 
   0  12   8      164.04      161.89      3.36 o 
   1  12   8     1971.25     1922.22     19.52 o 
   2  12   8       95.53       96.99      4.39 o 
   3  12   8       12.40       13.85      2.76 o 
   4  12   8       91.37      106.46      5.44 o 
   5  12   8      131.63      151.89      7.32 o 
  -5  13   8      270.26      275.88     17.10 o 
  -4  13   8       69.11       60.79      5.97 o 
  -3  13   8      123.06      122.08      4.69 o 
  -2  13   8      195.39      191.51      5.28 o 
  -1  13   8       89.89       94.92      3.65 o 
   0  13   8       22.29       24.89      1.75 o 
   1  13   8       90.28       98.33      3.25 o 
   2  13   8      194.72      195.85      6.25 o 
   3  13   8      125.67      121.32      5.39 o 
   4  13   8       69.47       66.41      4.87 o 
   5  13   8      264.88      252.04     16.09 o 
  -4  14   8      271.11      246.51      7.28 o 
  -3  14   8      201.52      202.22      7.31 o 
  -2  14   8      240.75      230.06      5.87 o 
  -1  14   8       82.16       74.76      3.52 o 
   0  14   8      599.92      584.80     11.15 o 
   1  14   8       83.73       83.87      4.72 o 
   2  14   8      244.12      244.06      7.17 o 
   3  14   8      202.37      197.04      7.04 o 
   4  14   8      280.68      262.17      8.73 o 
  -4  15   8       72.89       76.70      6.04 o 
  -3  15   8       16.01       14.63      3.45 o 
  -2  15   8       53.96       56.69      3.64 o 
  -1  15   8      209.08      214.48      7.04 o 
   0  15   8       68.85       71.26      4.03 o 
   1  15   8      204.02      216.27      9.17 o 
   2  15   8       52.84       54.68      4.12 o 
   3  15   8       16.70       14.87      3.95 o 
   4  15   8       73.08       70.74      5.42 o 
  -3  16   8      477.18      504.91     14.65 o 
  -2  16   8       31.13       31.42      3.26 o 
  -1  16   8       23.84       20.90      2.76 o 
   0  16   8       34.17       41.55      3.50 o 
   1  16   8       22.15       21.84      3.86 o 
   2  16   8       31.24       29.36      4.25 o 
   3  16   8      468.54      472.65     13.74 o 
  -3  17   8       26.33       33.28      4.32 o 
  -2  17   8       58.65       57.00      3.96 o 
  -1  17   8      168.06      179.65      5.42 o 
   0  17   8       47.59       52.76      5.19 o 
   1  17   8      169.77      174.53     16.34 o 
   2  17   8       56.31       56.85      4.68 o 
   3  17   8       26.30       28.97      4.32 o 
  -2  18   8      166.95      175.85     10.56 o 
  -1  18   8       91.31      101.70      6.09 o 
   0  18   8        1.27        8.55      5.43 o 
   1  18   8       90.33      111.34     10.46 o 
   2  18   8      170.22      148.78     22.23 o 
  -1  19   8       30.94       38.02      8.55 o 
   0  19   8       22.37       33.29      7.14 o 
   1   0   9     4646.66     4813.25     47.62 o 
   2   0   9        9.66        6.86      1.05 o 
   3   0   9       14.29       20.07      1.43 o 
   4   0   9        3.58        1.31      1.26 o 
   5   0   9      245.64      236.49      5.41 o 
   6   0   9       72.89       74.41      5.76 o 
  -6   1   9        0.65        5.30      3.46 o 
  -5   1   9      234.40      229.35      5.03 o 
  -4   1   9       55.00       53.40      2.21 o 
  -3   1   9        2.65        3.42      1.24 o 
  -2   1   9     1208.21     1239.14     13.49 o 
  -1   1   9     2766.81     2928.96     29.49 o 
   0   1   9        5.52       13.34      1.74 o 
   1   1   9     2740.27     2896.99     24.40 o 
   2   1   9     1199.20     1232.87     12.17 o 
   3   1   9        2.08        0.25      1.01 o 
   4   1   9       56.20       53.34      2.19 o 
   5   1   9      241.68      239.02      5.50 o 
   6   1   9        0.98       -2.07      3.14 o 
  -6   2   9      181.22      179.91      7.36 o 
  -5   2   9        5.81        3.68      2.07 o 
  -4   2   9      583.09      583.64      7.84 o 
  -3   2   9      901.24      847.09     10.70 o 
  -2   2   9      418.47      412.15      6.44 o 
  -1   2   9      155.80      169.86      3.08 o 
   0   2   9     1613.17     1660.61     19.50 o 
   1   2   9      151.07      158.26      2.40 o 
   2   2   9      429.48      424.00      4.65 o 
   3   2   9      908.08      847.85      8.74 o 
   4   2   9      574.05      569.93      7.78 o 
   5   2   9        5.92        5.83      2.16 o 
   6   2   9      184.51      184.35      7.35 o 
  -6   3   9      145.50      146.12      6.77 o 
  -5   3   9      118.00      122.32      4.52 o 
  -4   3   9      383.44      363.29      7.28 o 
  -3   3   9      455.54      436.83      6.31 o 
  -2   3   9       88.68       87.42      2.39 o 
  -1   3   9      240.96      215.24      6.22 o 
   0   3   9      222.22      190.13      4.47 o 
   1   3   9      251.43      228.09      2.63 o 
   2   3   9       90.34       88.72      1.87 o 
   3   3   9      455.28      436.11      5.20 o 
   4   3   9      391.74      382.30      6.49 o 
   5   3   9      116.25      113.79      4.91 o 
   6   3   9      149.11      150.01      6.68 o 
  -6   4   9       36.46       43.30      4.00 o 
  -5   4   9      128.45      124.82      4.99 o 
  -4   4   9      132.10      121.70      4.37 o 
  -3   4   9     2295.15     2173.97     24.91 o 
  -2   4   9      602.34      576.17      7.17 o 
  -1   4   9      101.62       96.79      2.28 o 
   0   4   9      748.07      837.60     10.51 o 
   1   4   9      104.79       96.92      2.19 o 
   2   4   9      612.63      603.48      7.27 o 
   3   4   9     2333.51     2247.64     23.05 o 
   4   4   9      124.32      111.84      3.44 o 
   5   4   9      126.75      120.67      5.10 o 
   6   4   9       36.33       38.37      4.76 o 
  -6   5   9       69.46       70.33      4.82 o 
  -5   5   9      154.55      151.38      5.60 o 
  -4   5   9       52.22       63.38      3.10 o 
  -3   5   9      704.95      690.44     10.02 o 
  -2   5   9      318.78      305.55      4.69 o 
  -1   5   9      474.84      428.72      5.03 o 
   0   5   9      116.81      150.65      2.31 o 
   1   5   9      484.35      435.15      5.62 o 
   2   5   9      320.61      304.77      4.58 o 
   3   5   9      710.26      703.52     10.04 o 
   4   5   9       52.14       59.20      4.05 o 
   5   5   9      160.13      167.30      6.68 o 
   6   5   9       70.56       72.49      5.94 o 
  -6   6   9       12.92       14.84      3.49 o 
  -5   6   9      347.65      358.11     10.55 o 
  -4   6   9      179.81      172.60      6.79 o 
  -3   6   9      189.60      178.29      4.92 o 
  -2   6   9     1979.33     1959.66     18.28 o 
  -1   6   9      968.01      988.37      9.81 o 
   0   6   9       17.75       27.61      1.22 o 
   1   6   9      990.03      999.50     11.10 o 
   2   6   9     1969.68     1940.91     20.27 o 
   3   6   9      189.54      179.47      4.33 o 
   4   6   9      175.05      181.50      5.34 o 
   5   6   9      350.17      364.81     11.30 o 
   6   6   9       12.77       20.22      4.48 o 
  -6   7   9       11.31        7.44      9.50 o 
  -5   7   9       93.49      106.90      6.51 o 
  -4   7   9      469.01      472.02      9.85 o 
  -3   7   9      259.37      257.71      4.95 o 
  -2   7   9      272.49      268.82      4.66 o 
  -1   7   9      292.61      293.60      4.38 o 
   0   7   9       89.64       89.20      1.83 o 
   1   7   9      287.14      284.72      4.48 o 
   2   7   9      256.77      242.91      5.07 o 
   3   7   9      261.31      257.49      5.32 o 
   4   7   9      458.61      462.58      9.67 o 
   5   7   9       93.47       93.32      6.69 o 
   6   7   9       10.80        7.51      4.10 o 
  -6   8   9       76.96       86.30      8.39 o 
  -5   8   9      129.80      135.07      6.18 o 
  -4   8   9       34.51       35.32      3.47 o 
  -3   8   9      157.98      157.94      3.94 o 
  -2   8   9      357.34      338.65      5.55 o 
  -1   8   9     1459.64     1443.12     14.83 o 
   0   8   9     2080.45     2061.67     20.13 o 
   1   8   9     1462.44     1434.96     16.07 o 
   2   8   9      354.31      347.29      8.19 o 
   3   8   9      158.26      156.34      4.20 o 
   4   8   9       37.42       38.69      3.20 o 
   5   8   9      131.54      133.66      5.96 o 
   6   8   9       77.22       88.91      9.35 o 
  -5   9   9       40.14       32.26      4.14 o 
  -4   9   9      730.41      721.61     13.50 o 
  -3   9   9       45.26       50.34      2.69 o 
  -2   9   9       46.07       47.83      2.39 o 
  -1   9   9      146.67      142.64      3.70 o 
   0   9   9        8.01       11.74      1.26 o 
   1   9   9      145.05      136.62      3.37 o 
   2   9   9       41.69       45.35      3.27 o 
   3   9   9       49.45       55.91      2.88 o 
   4   9   9      732.48      717.76     17.03 o 
   5   9   9       39.24       37.97      4.97 o 
  -5  10   9      102.66      103.65      5.91 o 
  -4  10   9        0.46        1.17      2.33 o 
  -3  10   9      465.38      446.17      8.17 o 
  -2  10   9      495.45      483.69      7.23 o 
  -1  10   9       54.07       57.18      4.17 o 
   0  10   9      789.16      738.60      8.55 o 
   1  10   9       59.97       62.71      2.18 o 
   2  10   9      491.97      475.44      7.96 o 
   3  10   9      468.19      447.54     10.14 o 
   4  10   9        0.64        3.25      2.91 o 
   5  10   9      106.49      111.33      8.45 o 
  -5  11   9        7.02        7.60      3.76 o 
  -4  11   9      142.77      144.86      5.34 o 
  -3  11   9       99.53      104.13      4.13 o 
  -2  11   9      137.18      133.15      4.28 o 
  -1  11   9       32.11       32.61      2.32 o 
   0  11   9      117.48      128.81      2.89 o 
   1  11   9       33.83       36.30      1.98 o 
   2  11   9      140.58      142.70      4.15 o 
   3  11   9       96.62       91.05      4.56 o 
   4  11   9      136.31      132.14      5.89 o 
   5  11   9        7.06        6.05      3.31 o 
  -5  12   9       53.47       34.60      5.94 o 
  -4  12   9       62.76       71.92      4.22 o 
  -3  12   9       67.31       71.42      3.72 o 
  -2  12   9      649.48      622.18     10.00 o 
  -1  12   9      354.91      349.71      6.81 o 
   0  12   9      193.17      198.56      4.05 o 
   1  12   9      350.24      345.92      7.17 o 
   2  12   9      643.12      639.76     11.11 o 
   3  12   9       67.43       60.68      4.00 o 
   4  12   9       67.09       78.71      4.90 o 
   5  12   9       50.81       49.27      5.83 o 
  -4  13   9      125.87      124.22      5.31 o 
  -3  13   9        9.61        6.77      2.41 o 
  -2  13   9      144.55      153.67      4.87 o 
  -1  13   9       56.37       58.59      3.87 o 
   0  13   9       23.04       23.06      2.21 o 
   1  13   9       59.93       63.09      3.32 o 
   2  13   9      144.06      153.10      7.81 o 
   3  13   9       10.04       13.11      2.82 o 
   4  13   9      125.29      116.08      5.97 o 
  -4  14   9      228.76      229.57      7.32 o 
  -3  14   9      138.10      137.12      5.23 o 
  -2  14   9        3.43        0.45      2.05 o 
  -1  14   9      219.21      209.08      5.36 o 
   0  14   9      615.61      603.91     10.18 o 
   1  14   9      208.92      209.38      5.66 o 
   2  14   9        4.53        1.95      2.25 o 
   3  14   9      145.50      136.08      6.40 o 
   4  14   9      231.66      244.62     11.15 o 
  -4  15   9      265.47      258.21     12.22 o 
  -3  15   9       29.96       26.34      3.39 o 
  -2  15   9      124.85      124.76      4.81 o 
  -1  15   9       60.39       63.33      3.41 o 
   0  15   9      299.15      288.39     11.06 o 
   1  15   9       61.87       60.81      3.34 o 
   2  15   9      125.50      123.63      5.63 o 
   3  15   9       31.60       20.82      3.51 o 
   4  15   9      264.17      253.55     10.72 o 
  -3  16   9        0.60        1.60      2.99 o 
  -2  16   9        7.69        4.16      3.32 o 
  -1  16   9       86.09       95.38      5.79 o 
   0  16   9      592.73      598.91     15.03 o 
   1  16   9       88.64      107.51      9.15 o 
   2  16   9        7.00        3.76      4.90 o 
   3  16   9        0.62       -0.82      2.93 o 
  -3  17   9      316.36      332.10     15.71 o 
  -2  17   9       41.69       40.87      4.55 o 
  -1  17   9       36.16       37.06      3.82 o 
   0  17   9       30.73       31.68      4.55 o 
   1  17   9       36.98       41.64      7.24 o 
   2  17   9       43.66       37.46      6.24 o 
   3  17   9      319.14      355.23     18.41 o 
  -2  18   9      236.80      272.97     12.54 o 
  -1  18   9      166.96      169.18      7.55 o 
   0  18   9       70.04       85.79      9.35 o 
   1  18   9      168.09      180.23     12.57 o 
   2  18   9      239.31      266.52     15.19 o 
   0   0  10      342.03      424.06      9.66 o 
   1   0  10       30.66       29.84      1.34 o 
   2   0  10     1245.67     1167.43     11.75 o 
   3   0  10      274.74      262.41      4.02 o 
   4   0  10     1039.52      957.52      9.80 o 
   5   0  10       23.28       25.85      2.47 o 
   6   0  10        4.96        7.64      5.43 o 
  -6   1  10       97.38       92.83      9.76 o 
  -5   1  10      161.13      152.48      4.24 o 
  -4   1  10       58.98       63.28      2.41 o 
  -3   1  10       94.14       88.75      2.61 o 
  -2   1  10      929.12      955.92     11.01 o 
  -1   1  10      155.37      171.93      3.17 o 
   0   1  10       32.49       45.71      1.45 o 
   1   1  10      160.65      175.83      2.65 o 
   2   1  10      932.91      955.86      9.88 o 
   3   1  10       91.15       86.56      2.78 o 
   4   1  10       57.15       63.25      2.34 o 
   5   1  10      160.64      149.95      4.53 o 
   6   1  10       95.06       95.31      7.13 o 
  -6   2  10      283.36      306.64     19.16 o 
  -5   2  10      240.26      230.51      5.94 o 
  -4   2  10      230.46      215.76      4.46 o 
  -3   2  10      972.93      929.90     11.54 o 
  -2   2  10      438.57      438.68      6.29 o 
  -1   2  10     1101.09     1134.96     12.79 o 
   0   2  10      817.34      763.31     10.23 o 
   1   2  10     1109.12     1151.23     11.97 o 
   2   2  10      447.33      452.11      4.94 o 
   3   2  10      957.83      913.32      9.44 o 
   4   2  10      229.89      222.57      4.17 o 
   5   2  10      238.84      235.39      7.19 o 
   6   2  10      286.16      303.45     10.43 o 
  -6   3  10        9.61        7.80      3.56 o 
  -5   3  10      194.65      186.40      6.03 o 
  -4   3  10      485.77      484.76      8.01 o 
  -3   3  10      263.99      273.97      4.86 o 
  -2   3  10       75.36       64.49      2.40 o 
  -1   3  10      210.84      245.01      4.14 o 
   0   3  10      306.48      322.21      5.52 o 
   1   3  10      218.76      253.12      3.32 o 
   2   3  10       82.71       77.44      2.09 o 
   3   3  10      264.63      272.68      3.88 o 
   4   3  10      505.95      503.26      7.64 o 
   5   3  10      197.20      185.30      6.58 o 
   6   3  10       10.14       13.92      3.43 o 
  -6   4  10      239.75      256.07      7.83 o 
  -5   4  10      124.32      134.31      5.18 o 
  -4   4  10       23.29       20.16      2.27 o 
  -3   4  10      183.81      193.38      4.69 o 
  -2   4  10      121.76      116.83      2.85 o 
  -1   4  10      863.28      848.20     10.15 o 
   0   4  10     5121.16     5287.76     58.02 o 
   1   4  10      855.75      843.84      9.93 o 
   2   4  10      118.38      112.69      2.41 o 
   3   4  10      183.63      200.69      3.90 o 
   4   4  10       22.12       22.91      2.08 o 
   5   4  10      123.59      125.70     12.62 o 
   6   4  10      245.22      248.28      8.38 o 
  -6   5  10        5.89        4.93      3.08 o 
  -5   5  10      165.68      172.59      5.89 o 
  -4   5  10      569.95      559.61     10.39 o 
  -3   5  10      253.31      256.31      5.42 o 
  -2   5  10      699.27      678.45      8.30 o 
  -1   5  10      208.63      212.44      3.41 o 
   0   5  10        0.01        0.36      0.91 o 
   1   5  10      208.28      207.28      3.33 o 
   2   5  10      697.11      677.70      8.30 o 
   3   5  10      243.74      261.83      8.09 o 
   4   5  10      572.00      552.23      9.12 o 
   5   5  10      164.41      158.16      7.42 o 
   6   5  10        6.20       10.58      3.89 o 
  -6   6  10       33.03       35.92      4.23 o 
  -5   6  10      493.60      521.00     13.16 o 
  -4   6  10      237.79      239.73      6.09 o 
  -3   6  10       67.76       66.88      4.09 o 
  -2   6  10     1134.60     1093.77     11.74 o 
  -1   6  10      812.50      822.56      9.31 o 
   0   6  10      158.53      179.92      3.29 o 
   1   6  10      831.73      847.85      9.02 o 
   2   6  10     1129.56     1068.84     12.20 o 
   3   6  10       67.88       61.03      2.81 o 
   4   6  10      242.32      231.82      5.47 o 
   5   6  10      499.31      513.59     26.00 o 
   6   6  10       33.69       36.32      5.15 o 
  -6   7  10       18.70       21.86      4.79 o 
  -5   7  10       12.63       13.46      3.21 o 
  -4   7  10      105.95      105.08      4.92 o 
  -3   7  10      140.69      149.31      4.42 o 
  -2   7  10      655.84      658.15      9.30 o 
  -1   7  10      350.45      354.21      4.69 o 
   0   7  10       59.55       71.66      2.04 o 
   1   7  10      352.81      347.57      4.54 o 
   2   7  10      641.79      628.53      9.48 o 
   3   7  10      142.85      149.61      5.30 o 
   4   7  10      103.22      101.83      4.65 o 
   5   7  10       13.79       14.98      4.17 o 
   6   7  10       20.48       33.07      4.94 o 
  -5   8  10       16.24       12.26      3.38 o 
  -4   8  10      154.78      156.80      5.95 o 
  -3   8  10      875.85      865.39     10.97 o 
  -2   8  10      299.02      282.12      5.07 o 
  -1   8  10      160.88      148.83      3.89 o 
   0   8  10       46.24       64.56      2.06 o 
   1   8  10      158.54      152.34      2.87 o 
   2   8  10      309.90      296.78      5.68 o 
   3   8  10      848.77      835.13     14.15 o 
   4   8  10      153.62      153.52      5.52 o 
   5   8  10       15.30       17.90      4.17 o 
  -5   9  10       60.53       74.38      5.21 o 
  -4   9  10      417.33      422.56      9.81 o 
  -3   9  10       25.42       20.01      2.24 o 
  -2   9  10        9.12        9.64      1.71 o 
  -1   9  10      255.96      248.66      4.34 o 
   0   9  10       46.75       54.81      2.05 o 
   1   9  10      253.54      251.86      5.58 o 
   2   9  10        8.22        8.79      1.62 o 
   3   9  10       26.22       24.86      2.31 o 
   4   9  10      417.57      425.30      9.66 o 
   5   9  10       59.40       64.52      4.63 o 
  -5  10  10        1.09       -1.17      3.17 o 
  -4  10  10       71.77       75.65      4.85 o 
  -3  10  10      900.69      881.77     12.99 o 
  -2  10  10      216.46      217.69      5.10 o 
  -1  10  10      145.02      148.87      5.40 o 
   0  10  10     1373.58     1298.58     13.55 o 
   1  10  10      142.61      142.36      3.53 o 
   2  10  10      206.52      201.48      5.84 o 
   3  10  10      898.05      910.84     17.04 o 
   4  10  10       66.74       61.74      4.30 o 
   5  10  10        1.28        0.47      3.86 o 
  -5  11  10      256.33      248.43      8.82 o 
  -4  11  10       37.36       31.03      3.35 o 
  -3  11  10       34.67       33.99      2.94 o 
  -2  11  10       82.34       80.78      4.91 o 
  -1  11  10      441.54      456.47      7.56 o 
   0  11  10       92.58       90.37      3.73 o 
   1  11  10      438.97      433.16      7.62 o 
   2  11  10       81.10       76.52      3.30 o 
   3  11  10       33.21       34.85      3.40 o 
   4  11  10       34.14       40.66      3.93 o 
   5  11  10      253.55      240.16     14.24 o 
  -5  12  10      179.36      196.32     14.48 o 
  -4  12  10        7.12        6.12      2.76 o 
  -3  12  10       12.36       15.44      2.63 o 
  -2  12  10      222.75      225.15      5.56 o 
  -1  12  10      324.55      323.99      6.39 o 
   0  12  10       13.03       11.22      1.89 o 
   1  12  10      337.09      334.18      6.63 o 
   2  12  10      225.03      207.64      5.32 o 
   3  12  10       12.37       17.37      2.90 o 
   4  12  10        6.45        4.48      2.77 o 
   5  12  10      180.68      176.88      9.28 o 
  -4  13  10       63.44       56.89      4.21 o 
  -3  13  10       94.90       98.53      4.42 o 
  -2  13  10      465.89      444.70      8.40 o 
  -1  13  10       23.25       25.19      4.79 o 
   0  13  10        0.03       -0.35      1.72 o 
   1  13  10       27.16       22.22      3.36 o 
   2  13  10      466.74      450.67     11.33 o 
   3  13  10       94.52      100.25      5.15 o 
   4  13  10       65.25       68.12      4.89 o 
  -4  14  10      112.34      114.19      7.30 o 
  -3  14  10       78.88       79.65      5.36 o 
  -2  14  10       88.35       95.98      5.08 o 
  -1  14  10      118.22      109.88      5.04 o 
   0  14  10      523.21      527.59     12.37 o 
   1  14  10      118.58      117.70      4.97 o 
   2  14  10       83.10       95.37      5.87 o 
   3  14  10       82.88       90.20      6.39 o 
   4  14  10      110.30      119.71      7.70 o 
  -3  15  10        9.24       14.79      3.84 o 
  -2  15  10       27.09       33.67      4.02 o 
  -1  15  10      199.11      204.32      6.75 o 
   0  15  10      422.72      409.60     12.37 o 
   1  15  10      195.45      204.61      6.50 o 
   2  15  10       26.14       24.35      4.43 o 
   3  15  10        8.85       12.96      4.23 o 
  -3  16  10      320.13      327.17     13.54 o 
  -2  16  10       11.48        9.10      3.52 o 
  -1  16  10      146.02      150.72      5.86 o 
   0  16  10       57.08       64.53      5.37 o 
   1  16  10      142.19      151.37     10.66 o 
   2  16  10       10.63       11.61      3.66 o 
   3  16  10      335.84      357.60     21.62 o 
  -2  17  10        7.78        4.56      3.57 o 
  -1  17  10      161.81      169.08      7.22 o 
   0  17  10        0.02       -1.89      3.09 o 
   1  17  10      163.00      162.73     11.67 o 
   2  17  10        8.07        8.61      4.27 o 
  -1  18  10      111.04      111.55      9.30 o 
   0  18  10      138.23      141.91     11.06 o 
   1  18  10      107.70      115.26     10.66 o 
   1   0  11      239.22      240.99      3.89 o 
   2   0  11      130.79      127.27      3.11 o 
   3   0  11       44.71       36.42      1.75 o 
   4   0  11       80.16       94.01      2.70 o 
   5   0  11     2085.40     1964.19     26.27 o 
   6   0  11        9.24       18.51      6.34 o 
  -6   1  11       29.48       37.51      7.44 o 
  -5   1  11      290.31      296.41      7.50 o 
  -4   1  11      460.83      443.47      5.86 o 
  -3   1  11       88.30       81.99      2.89 o 
  -2   1  11      172.92      178.18      3.64 o 
  -1   1  11      593.30      596.60      7.59 o 
   0   1  11      666.81      666.32      8.80 o 
   1   1  11      605.04      596.06      6.50 o 
   2   1  11      172.63      167.88      2.99 o 
   3   1  11       87.76       88.81      3.36 o 
   4   1  11      465.84      456.63      7.11 o 
   5   1  11      287.82      295.44      7.38 o 
   6   1  11       29.27       36.73      9.05 o 
  -6   2  11      169.22      174.53      9.81 o 
  -5   2  11       49.57       58.73      3.97 o 
  -4   2  11        6.25        9.15      1.78 o 
  -3   2  11      553.55      537.97      7.92 o 
  -2   2  11      589.96      546.14      7.51 o 
  -1   2  11      142.30      162.71      3.35 o 
   0   2  11     2680.18     2667.83     26.83 o 
   1   2  11      142.99      173.60      3.75 o 
   2   2  11      588.98      557.92      5.85 o 
   3   2  11      555.78      548.72      7.63 o 
   4   2  11        8.04       11.67      1.86 o 
   5   2  11       49.63       54.26      4.11 o 
   6   2  11      170.67      175.96      7.20 o 
  -6   3  11       11.85       12.10      5.16 o 
  -5   3  11       14.36       11.66      2.46 o 
  -4   3  11       53.13       59.68      3.02 o 
  -3   3  11      189.17      194.95      5.21 o 
  -2   3  11      576.07      570.98      7.29 o 
  -1   3  11      521.48      494.58      6.82 o 
   0   3  11        9.06       14.96      1.33 o 
   1   3  11      530.28      500.76      6.31 o 
   2   3  11      574.74      567.54      6.74 o 
   3   3  11      190.61      192.00      3.61 o 
   4   3  11       49.57       53.12      2.76 o 
   5   3  11       14.09       14.30      2.99 o 
   6   3  11       12.00        9.87      3.43 o 
  -6   4  11       40.12       51.19      5.58 o 
  -5   4  11       31.91       35.56      3.35 o 
  -4   4  11       53.30       47.27      2.84 o 
  -3   4  11     2056.64     2024.63     21.80 o 
  -2   4  11     1839.10     1805.09     18.55 o 
  -1   4  11       44.04       58.18      2.45 o 
   0   4  11        3.01        2.19      1.43 o 
   1   4  11       39.36       51.67      1.64 o 
   2   4  11     1853.73     1812.56     17.60 o 
   3   4  11     2068.48     2055.31     22.04 o 
   4   4  11       57.90       55.64      2.84 o 
   5   4  11       31.21       32.24      3.66 o 
   6   4  11       40.81       36.20      4.26 o 
  -6   5  11      104.03       98.14      7.91 o 
  -5   5  11       81.59       82.12      4.56 o 
  -4   5  11       29.26       28.88      2.83 o 
  -3   5  11      273.19      272.65      5.64 o 
  -2   5  11     1024.62     1031.34     11.72 o 
  -1   5  11      278.68      279.99      5.39 o 
   0   5  11       14.83       14.51      2.32 o 
   1   5  11      283.46      281.06      4.74 o 
   2   5  11     1022.53     1040.27     10.99 o 
   3   5  11      283.48      277.33      5.54 o 
   4   5  11       27.78       26.69      2.41 o 
   5   5  11       80.20       82.19      5.84 o 
   6   5  11      102.16      106.32      9.13 o 
  -6   6  11        3.07        9.18      4.73 o 
  -5   6  11      137.28      136.27      5.98 o 
  -4   6  11      139.46      136.85      5.17 o 
  -3   6  11      430.21      415.89      7.48 o 
  -2   6  11      770.08      738.86      9.12 o 
  -1   6  11      400.70      385.42      4.92 o 
   0   6  11      341.66      381.44      6.67 o 
   1   6  11      395.63      369.82      5.03 o 
   2   6  11      765.80      738.45     12.60 o 
   3   6  11      434.24      426.89      7.33 o 
   4   6  11      138.15      139.64      6.33 o 
   5   6  11      138.19      149.23     12.12 o 
   6   6  11        3.15        4.63      5.58 o 
  -5   7  11       66.09       69.76      4.79 o 
  -4   7  11       15.57       14.31      3.00 o 
  -3   7  11      331.30      322.86      6.63 o 
  -2   7  11      184.20      170.59      4.11 o 
  -1   7  11      322.61      309.24      4.45 o 
   0   7  11       69.95       75.81      2.63 o 
   1   7  11      325.17      315.19      4.60 o 
   2   7  11      189.58      177.47      4.30 o 
   3   7  11      328.77      320.67      6.26 o 
   4   7  11       12.64       12.62      2.49 o 
   5   7  11       68.29       80.43      7.49 o 
  -5   8  11       18.34       23.70      3.81 o 
  -4   8  11       31.42       33.92      3.54 o 
  -3   8  11       24.45       21.75      3.15 o 
  -2   8  11      406.72      422.72      7.10 o 
  -1   8  11      466.02      465.86      7.24 o 
   0   8  11      837.99      774.82      9.06 o 
   1   8  11      458.54      452.43      6.51 o 
   2   8  11      412.02      410.10      7.20 o 
   3   8  11       24.98       26.10      4.52 o 
   4   8  11       34.08       37.90      3.30 o 
   5   8  11       18.62       16.83      3.16 o 
  -5   9  11       36.48       42.13      4.50 o 
  -4   9  11      527.68      516.56     11.21 o 
  -3   9  11      103.21      105.10      5.25 o 
  -2   9  11      105.07      101.07      3.33 o 
  -1   9  11      498.50      508.89      7.86 o 
   0   9  11        1.11        1.30      1.34 o 
   1   9  11      488.04      510.31      8.31 o 
   2   9  11      101.71      101.15      3.50 o 
   3   9  11      102.47      100.91      5.78 o 
   4   9  11      510.39      519.25     13.69 o 
   5   9  11       37.53       35.84      3.92 o 
  -5  10  11       15.66       11.74      3.53 o 
  -4  10  11        8.32        8.16      3.17 o 
  -3  10  11      495.30      498.49      8.90 o 
  -2  10  11       33.36       33.81      2.93 o 
  -1  10  11       67.79       71.44      3.75 o 
   0  10  11      468.76      499.52      7.50 o 
   1  10  11       71.99       83.22      3.26 o 
   2  10  11       34.79       33.46      2.78 o 
   3  10  11      493.08      477.61     13.14 o 
   4  10  11        8.86       10.36      2.74 o 
   5  10  11       16.13       17.45      9.60 o 
  -5  11  11       80.39       82.30      7.64 o 
  -4  11  11      155.19      165.00      6.85 o 
  -3  11  11      114.95      121.16      5.45 o 
  -2  11  11       82.20       88.93      4.62 o 
  -1  11  11      336.30      328.30      7.63 o 
   0  11  11        2.20        4.39      1.54 o 
   1  11  11      330.17      318.99      7.32 o 
   2  11  11       84.85       87.75      5.28 o 
   3  11  11      115.55      112.05      5.02 o 
   4  11  11      158.68      150.19      7.37 o 
   5  11  11       81.40       86.09      9.35 o 
  -4  12  11       50.56       49.43      4.58 o 
  -3  12  11       56.35       64.03      4.51 o 
  -2  12  11      421.42      406.17      9.49 o 
  -1  12  11      232.26      216.73      6.37 o 
   0  12  11       23.81       25.00      2.07 o 
   1  12  11      235.23      225.86      6.84 o 
   2  12  11      423.13      427.58      9.06 o 
   3  12  11       55.24       59.75      8.10 o 
   4  12  11       50.10       55.28      5.41 o 
  -4  13  11       40.08       52.38      5.00 o 
  -3  13  11      126.99      134.86      6.24 o 
  -2  13  11      251.56      253.18      7.65 o 
  -1  13  11      240.43      225.95      8.36 o 
   0  13  11        8.58       11.45      2.09 o 
   1  13  11      241.02      240.90      6.64 o 
   2  13  11      249.46      261.91      9.00 o 
   3  13  11      127.68      134.60      7.07 o 
   4  13  11       41.84       45.22      5.88 o 
  -4  14  11       38.11       30.88      7.95 o 
  -3  14  11      111.36      115.35      6.17 o 
  -2  14  11      107.73      116.72      5.60 o 
  -1  14  11      147.80      157.26      5.92 o 
   0  14  11       95.76       99.04      5.23 o 
   1  14  11      148.89      153.87      5.56 o 
   2  14  11      107.78      113.33     10.86 o 
   3  14  11      109.14      113.83      6.88 o 
   4  14  11       38.27       53.10      7.95 o 
  -3  15  11        2.54        0.50      3.43 o 
  -2  15  11       72.23       75.82      5.05 o 
  -1  15  11       33.05       34.00      3.65 o 
   0  15  11      326.94      304.51     10.10 o 
   1  15  11       31.23       30.55      4.14 o 
   2  15  11       71.49       77.78      5.79 o 
   3  15  11        2.48        5.14      3.66 o 
  -3  16  11        9.07        5.70      6.95 o 
  -2  16  11       42.90       42.45      5.11 o 
  -1  16  11       97.93      110.64      6.95 o 
   0  16  11      236.48      253.28      9.67 o 
   1  16  11       97.64      104.20      8.95 o 
   2  16  11       42.82       53.62      9.66 o 
   3  16  11        9.01       16.02      6.44 o 
  -2  17  11       42.14       46.09      5.77 o 
  -1  17  11      274.58      255.29     10.51 o 
   0  17  11        0.29        9.09      3.73 o 
   1  17  11      277.29      284.13     14.99 o 
   2  17  11       42.83       40.92      5.44 o 
  -1  18  11      256.95      281.31     16.09 o 
   0  18  11       87.17       87.60      9.55 o 
   1  18  11      252.74      285.23     15.79 o 
   0   0  12      270.13      251.90      7.45 o 
   1   0  12      907.92      875.79     10.35 o 
   2   0  12     2438.90     2401.17     25.11 o 
   3   0  12       28.24       27.42      6.29 o 
   4   0  12      584.25      596.76     14.29 o 
   5   0  12       86.13       75.10      4.19 o 
   6   0  12       72.79       87.30      9.76 o 
  -6   1  12      107.28      130.85     11.57 o 
  -5   1  12        1.37        2.30      2.37 o 
  -4   1  12      581.67      567.57      8.34 o 
  -3   1  12      514.03      492.09      7.69 o 
  -2   1  12      912.82      898.34     12.51 o 
  -1   1  12       53.85       59.43      2.02 o 
   0   1  12      699.55      700.59      8.52 o 
   1   1  12       52.73       60.46      1.79 o 
   2   1  12      923.73      907.26     10.93 o 
   3   1  12      520.37      510.45      6.94 o 
   4   1  12      596.58      585.31      8.54 o 
   5   1  12        1.64        4.98      2.66 o 
   6   1  12      110.01      116.84      8.55 o 
  -6   2  12      103.61      117.07      8.60 o 
  -5   2  12       92.38      113.29      5.76 o 
  -4   2  12      195.42      191.92      5.06 o 
  -3   2  12     1111.94     1034.60     15.12 o 
  -2   2  12      496.76      488.91      7.07 o 
  -1   2  12     1334.16     1276.26     16.84 o 
   0   2  12      180.14      182.34      3.39 o 
   1   2  12     1325.79     1300.09     16.13 o 
   2   2  12      486.68      491.14      6.05 o 
   3   2  12     1141.52     1065.03     12.72 o 
   4   2  12      194.51      196.09      4.62 o 
   5   2  12       88.28      101.72      6.11 o 
   6   2  12      101.38      104.14      6.07 o 
  -6   3  12       29.21       41.19      9.76 o 
  -5   3  12       86.08      103.10      5.23 o 
  -4   3  12      335.37      327.61      7.64 o 
  -3   3  12      181.23      169.86      4.28 o 
  -2   3  12       42.68       38.95      2.14 o 
  -1   3  12      839.42      818.73     12.24 o 
   0   3  12       27.66       30.58      1.61 o 
   1   3  12      832.83      802.89      9.81 o 
   2   3  12       39.76       38.63      1.76 o 
   3   3  12      182.01      166.84      5.23 o 
   4   3  12      333.60      331.52      6.51 o 
   5   3  12       86.84      103.85      5.39 o 
   6   3  12       28.67       36.22      4.49 o 
  -6   4  12      430.82      485.19     64.72 o 
  -5   4  12       29.87       28.61      3.58 o 
  -4   4  12      321.88      315.53      6.64 o 
  -3   4  12       63.19       65.73      2.91 o 
  -2   4  12       73.90       75.09      2.66 o 
  -1   4  12       27.37       27.01      1.76 o 
   0   4  12     1715.34     1663.91     17.86 o 
   1   4  12       27.74       28.93      1.72 o 
   2   4  12       72.41       78.28      2.31 o 
   3   4  12       61.60       62.61      2.78 o 
   4   4  12      320.70      300.00      6.19 o 
   5   4  12       31.44       27.37      3.59 o 
   6   4  12      436.18      474.36     12.14 o 
  -6   5  12      132.18      132.84      8.23 o 
  -5   5  12      155.47      139.28      7.18 o 
  -4   5  12       91.81      101.84      4.06 o 
  -3   5  12      248.70      235.98      5.40 o 
  -2   5  12     1180.07     1095.67     12.52 o 
  -1   5  12      204.70      187.59      4.27 o 
   0   5  12      231.72      207.66      4.01 o 
   1   5  12      209.17      187.64      3.89 o 
   2   5  12     1189.04     1109.83     11.69 o 
   3   5  12      240.40      227.94      4.68 o 
   4   5  12       94.89       99.58      4.20 o 
   5   5  12      151.98      159.03     10.25 o 
   6   5  12      131.52      152.57      7.82 o 
  -5   6  12       59.53       63.53      8.43 o 
  -4   6  12      233.64      243.37      6.02 o 
  -3   6  12      392.97      391.19      7.37 o 
  -2   6  12      188.71      183.88      3.94 o 
  -1   6  12      996.95     1010.27     11.49 o 
   0   6  12        1.40       -0.18      1.21 o 
   1   6  12      988.53      975.53     12.56 o 
   2   6  12      197.75      184.26      4.61 o 
   3   6  12      394.37      398.38      7.10 o 
   4   6  12      233.44      235.70      5.71 o 
   5   6  12       59.20       73.18      5.77 o 
  -5   7  12       51.53       57.87      5.54 o 
  -4   7  12       70.62       69.73      4.29 o 
  -3   7  12      136.29      130.93      4.71 o 
  -2   7  12      342.12      325.73      7.03 o 
  -1   7  12      540.07      490.75      6.92 o 
   0   7  12       70.78       70.86      2.64 o 
   1   7  12      548.97      499.57      7.05 o 
   2   7  12      348.51      349.46      6.61 o 
   3   7  12      125.61      120.57      3.83 o 
   4   7  12       72.56       73.38      4.05 o 
   5   7  12       51.38       54.69      6.39 o 
  -5   8  12       24.41       25.17      4.89 o 
  -4   8  12      255.74      257.14      7.68 o 
  -3   8  12      354.08      361.47      8.21 o 
  -2   8  12       80.07       82.00      3.50 o 
  -1   8  12      163.78      155.94      3.73 o 
   0   8  12      184.46      141.63      3.56 o 
   1   8  12      170.03      161.53      5.05 o 
   2   8  12       71.42       74.90      3.63 o 
   3   8  12      349.01      342.99      8.04 o 
   4   8  12      260.24      265.31      7.24 o 
   5   8  12       24.52       23.50      4.42 o 
  -5   9  12       67.15       77.23      7.10 o 
  -4   9  12       64.29       76.68      4.87 o 
  -3   9  12       45.70       46.61      3.31 o 
  -2   9  12      403.20      406.08      7.69 o 
  -1   9  12      722.75      689.44     14.13 o 
   0   9  12       59.73       62.08      3.01 o 
   1   9  12      732.69      724.64      8.75 o 
   2   9  12      414.90      413.17     11.92 o 
   3   9  12       46.39       49.12      5.30 o 
   4   9  12       66.42       74.88      5.56 o 
   5   9  12       69.03       64.83      7.14 o 
  -5  10  12      105.66      110.81      6.87 o 
  -4  10  12       24.22       24.82      3.65 o 
  -3  10  12      339.34      363.90      8.97 o 
  -2  10  12      261.74      253.39      6.06 o 
  -1  10  12       24.81       22.64      3.08 o 
   0  10  12      500.27      502.16      7.71 o 
   1  10  12       24.99       18.48      1.92 o 
   2  10  12      258.11      238.17      6.50 o 
   3  10  12      335.07      319.65     14.68 o 
   4  10  12       24.70       21.77      5.93 o 
   5  10  12      106.63      106.21      9.66 o 
  -4  11  12        2.37        5.68      3.28 o 
  -3  11  12       76.96       80.39      4.85 o 
  -2  11  12       79.85       76.49      4.40 o 
  -1  11  12      197.68      208.43      8.75 o 
   0  11  12      108.02      118.77      3.63 o 
   1  11  12      195.73      211.41      5.95 o 
   2  11  12       78.90       80.41      5.07 o 
   3  11  12       74.39       74.95      5.31 o 
   4  11  12        1.85        2.10      3.40 o 
  -4  12  12       10.20        9.52      3.58 o 
  -3  12  12       38.39       34.05      3.93 o 
  -2  12  12       40.23       46.31      3.93 o 
  -1  12  12      304.33      299.10      7.66 o 
   0  12  12       25.81       31.03      2.22 o 
   1  12  12      300.74      301.00      7.38 o 
   2  12  12       39.88       42.73      4.25 o 
   3  12  12       37.65       39.74      4.59 o 
   4  12  12       11.69        5.86      3.59 o 
  -4  13  12       59.33       60.41      5.24 o 
  -3  13  12       26.67       28.32      4.02 o 
  -2  13  12        8.46        9.43      3.20 o 
  -1  13  12       99.55       98.28      4.85 o 
   0  13  12      161.28      159.96      5.30 o 
   1  13  12       92.20       92.45      4.40 o 
   2  13  12        7.58        7.82      3.29 o 
   3  13  12       25.43       24.14      4.28 o 
   4  13  12       60.97       72.32      6.07 o 
  -3  14  12       93.47      101.49      5.87 o 
  -2  14  12      292.48      304.22      8.63 o 
  -1  14  12       55.09       60.67      6.55 o 
   0  14  12      437.60      438.18     21.09 o 
   1  14  12       58.62       62.76      3.96 o 
   2  14  12      294.77      299.63     10.21 o 
   3  14  12       96.69       92.22      6.51 o 
  -3  15  12        5.70        4.57      3.44 o 
  -2  15  12      218.78      204.48      7.58 o 
  -1  15  12      453.38      441.19     10.96 o 
   0  15  12      408.87      391.43     17.35 o 
   1  15  12      455.30      465.02     10.35 o 
   2  15  12      219.38      209.21      8.95 o 
   3  15  12        5.97       11.04      4.09 o 
  -2  16  12       25.66       28.42      4.99 o 
  -1  16  12      152.05      157.32      8.53 o 
   0  16  12       48.13       52.78      5.30 o 
   1  16  12      154.11      157.40     10.96 o 
   2  16  12       24.80       27.42      4.71 o 
  -1  17  12      159.34      157.17     23.48 o 
   0  17  12        0.06       -0.76      9.20 o 
   1  17  12      156.23      169.47     12.07 o 
   1   0  13      431.82      414.18     11.03 o 
   2   0  13       40.44       35.25      2.08 o 
   3   0  13       18.26       22.16      1.96 o 
   4   0  13      532.08      504.61      8.85 o 
   5   0  13       78.00       82.08      4.40 o 
   6   0  13       96.26      112.95     10.66 o 
  -6   1  13       57.51       88.91      9.66 o 
  -5   1  13       15.94       14.88      3.24 o 
  -4   1  13       15.27       16.02      2.15 o 
  -3   1  13      176.97      176.06      4.34 o 
  -2   1  13      205.55      204.70      5.05 o 
  -1   1  13     2377.50     2233.59     27.13 o 
   0   1  13      710.05      714.13     10.72 o 
   1   1  13     2390.89     2329.53     27.75 o 
   2   1  13      208.87      217.60      4.28 o 
   3   1  13      183.17      186.53      4.62 o 
   4   1  13       17.23       14.03      2.11 o 
   5   1  13       12.08       13.55      2.94 o 
   6   1  13       56.96       63.05      6.32 o 
  -6   2  13       41.88       48.68      8.25 o 
  -5   2  13      442.26      453.47     10.47 o 
  -4   2  13       94.76       94.68      3.57 o 
  -3   2  13      372.54      364.35      7.70 o 
  -2   2  13      346.32      344.88      6.69 o 
  -1   2  13       88.31       86.47      3.50 o 
   0   2  13      131.47      126.53      4.62 o 
   1   2  13       92.21       92.06      3.53 o 
   2   2  13      335.94      334.38      9.66 o 
   3   2  13      370.90      377.74      6.22 o 
   4   2  13       92.50       88.05      3.54 o 
   5   2  13      443.97      440.44     12.71 o 
   6   2  13       39.49       50.43      6.13 o 
  -5   3  13       24.18       20.51      3.56 o 
  -4   3  13      589.93      556.62     10.69 o 
  -3   3  13      208.79      185.81      5.44 o 
  -2   3  13      471.94      465.01      8.04 o 
  -1   3  13      326.11      301.22      6.03 o 
   0   3  13      127.80      120.90      2.93 o 
   1   3  13      314.39      299.78      6.16 o 
   2   3  13      458.92      458.46      8.01 o 
   3   3  13      206.50      187.72      6.42 o 
   4   3  13      578.34      546.25      9.02 o 
   5   3  13       26.45       23.37      3.05 o 
  -5   4  13       23.24       25.24      4.57 o 
  -4   4  13      186.27      189.88      6.10 o 
  -3   4  13     1008.15      991.04     14.84 o 
  -2   4  13      647.32      646.11      9.38 o 
  -1   4  13      198.15      198.88      4.51 o 
   0   4  13        0.40       -0.23      1.91 o 
   1   4  13      193.85      199.10      4.02 o 
   2   4  13      626.71      641.63      8.64 o 
   3   4  13      988.14      942.03     16.67 o 
   4   4  13      185.69      183.76      4.97 o 
   5   4  13       23.18       17.98      3.39 o 
  -5   5  13       60.78       64.05      5.67 o 
  -4   5  13       36.70       35.33      3.47 o 
  -3   5  13      255.85      262.74      6.09 o 
  -2   5  13       63.28       58.91      2.50 o 
  -1   5  13     1053.90      996.18     12.30 o 
   0   5  13      109.98      113.15      3.11 o 
   1   5  13     1055.26      998.47     13.37 o 
   2   5  13       61.60       63.19      5.90 o 
   3   5  13      251.53      260.31      9.36 o 
   4   5  13       34.43       37.25      3.68 o 
   5   5  13       58.92       59.25      6.11 o 
  -5   6  13      104.33      106.96      6.92 o 
  -4   6  13      192.65      198.06      6.46 o 
  -3   6  13      325.76      316.79      6.69 o 
  -2   6  13      842.61      826.89     13.38 o 
  -1   6  13      231.49      231.68      4.46 o 
   0   6  13        2.88        1.46      1.72 o 
   1   6  13      236.74      239.61      6.80 o 
   2   6  13      849.56      833.86     12.07 o 
   3   6  13      318.74      320.84      6.79 o 
   4   6  13      189.80      199.39      8.00 o 
   5   6  13      109.97      124.08      8.01 o 
  -5   7  13      117.47      122.65      7.31 o 
  -4   7  13      448.96      442.92     12.15 o 
  -3   7  13        3.60        4.36      2.28 o 
  -2   7  13      288.85      276.30      5.85 o 
  -1   7  13      106.83       93.52      3.01 o 
   0   7  13      226.98      229.62      5.97 o 
   1   7  13      110.83       93.95      3.74 o 
   2   7  13      294.04      287.99      6.09 o 
   3   7  13        2.97        1.61      1.86 o 
   4   7  13      452.93      461.07     13.99 o 
   5   7  13      116.91      120.88      8.00 o 
  -5   8  13       56.29       62.46      6.02 o 
  -4   8  13       67.71       73.80      5.91 o 
  -3   8  13       57.53       60.42      3.47 o 
  -2   8  13       15.69       15.81      2.44 o 
  -1   8  13      346.89      321.02      5.52 o 
   0   8  13      173.11      202.59      4.08 o 
   1   8  13      346.43      321.66      5.53 o 
   2   8  13       14.93       16.47      2.11 o 
   3   8  13       55.73       58.81      4.21 o 
   4   8  13       66.51       56.42      7.95 o 
   5   8  13       54.14       54.61      8.85 o 
  -5   9  13      158.19      180.76     14.94 o 
  -4   9  13      206.56      200.69      8.75 o 
  -3   9  13       70.37       69.21      3.76 o 
  -2   9  13      386.27      363.96      7.44 o 
  -1   9  13      359.90      336.99      7.34 o 
   0   9  13        5.31        2.32      1.41 o 
   1   9  13      361.07      334.15      7.23 o 
   2   9  13      384.56      369.44      7.42 o 
   3   9  13       66.68       71.64      6.94 o 
   4   9  13      207.19      191.70     13.38 o 
  -4  10  13       13.69       13.63      4.52 o 
  -3  10  13      262.78      275.59      7.92 o 
  -2  10  13       14.90       12.16      2.46 o 
  -1  10  13      358.37      321.66      8.54 o 
   0  10  13      796.75      760.03     11.72 o 
   1  10  13      361.10      354.33      6.31 o 
   2  10  13       15.76       16.88      2.56 o 
   3  10  13      261.53      273.21      8.02 o 
   4  10  13       13.95       15.08      3.99 o 
  -4  11  13       60.83       60.82      6.10 o 
  -3  11  13      193.99      185.75      6.94 o 
  -2  11  13      334.67      334.43      7.45 o 
  -1  11  13       26.09       24.25      3.22 o 
   0  11  13      307.52      290.51      6.44 o 
   1  11  13       26.91       28.30      2.55 o 
   2  11  13      328.13      328.10      8.17 o 
   3  11  13      201.19      204.84     13.58 o 
   4  11  13       62.01       56.89      5.61 o 
  -4  12  13       30.88       29.15      5.04 o 
  -3  12  13       42.59       48.41      4.44 o 
  -2  12  13      744.45      726.78     13.92 o 
  -1  12  13       89.28       93.20      6.26 o 
   0  12  13       57.52       69.62      4.04 o 
   1  12  13       89.55       93.60      3.92 o 
   2  12  13      754.01      742.06     21.76 o 
   3  12  13       43.73       48.17      4.95 o 
   4  12  13       31.46       33.54      4.93 o 
  -4  13  13       37.57       30.17      7.54 o 
  -3  13  13      149.06      159.06      6.89 o 
  -2  13  13       35.97       34.87      3.99 o 
  -1  13  13        8.79        8.37      2.79 o 
   0  13  13      241.41      247.44      8.70 o 
   1  13  13        8.59        6.89      2.99 o 
   2  13  13       36.79       38.85      4.39 o 
   3  13  13      148.08      130.22      7.32 o 
   4  13  13       38.12       54.91      7.64 o 
  -3  14  13       76.41       78.24      6.67 o 
  -2  14  13      184.20      181.30      6.98 o 
  -1  14  13      143.82      141.64     10.82 o 
   0  14  13       61.94       75.16      4.94 o 
   1  14  13      143.40      148.68      5.15 o 
   2  14  13      181.87      189.90      8.28 o 
   3  14  13       73.23       81.12      9.40 o 
  -3  15  13        4.64        2.46      4.84 o 
  -2  15  13       68.84       71.06      5.16 o 
  -1  15  13      182.65      194.35      8.03 o 
   0  15  13      145.41      145.85      7.39 o 
   1  15  13      181.57      194.32      6.78 o 
   2  15  13       70.75       67.93      5.73 o 
   3  15  13        5.01        9.21      4.20 o 
  -2  16  13        3.91        9.86      3.63 o 
  -1  16  13       22.86       28.40      4.20 o 
   0  16  13       24.78       30.80      4.54 o 
   1  16  13       21.62       18.41      5.83 o 
   2  16  13        3.76        9.44      3.90 o 
  -1  17  13       67.27       66.66      8.50 o 
   0  17  13       39.65       50.18      5.40 o 
   1  17  13       64.40       70.91      8.55 o 
   0   0  14     1634.37     1553.42     28.48 o 
   1   0  14      713.17      712.42     12.89 o 
   2   0  14      247.26      226.98      5.38 o 
   3   0  14       40.36       42.21      2.49 o 
   4   0  14        2.14        2.74      2.11 o 
   5   0  14        3.39        6.92      3.33 o 
  -5   1  14      143.53      134.02      6.57 o 
  -4   1  14      354.72      356.45      7.45 o 
  -3   1  14      343.71      336.56      6.26 o 
  -2   1  14      857.76      808.41     11.98 o 
  -1   1  14      878.50      836.92     12.18 o 
   0   1  14       27.93       28.91      4.01 o 
   1   1  14      863.19      842.45     12.45 o 
   2   1  14      851.84      806.48     12.02 o 
   3   1  14      343.37      335.46      8.57 o 
   4   1  14      342.29      349.45      8.07 o 
   5   1  14      143.08      129.56      5.49 o 
  -5   2  14       88.04       99.65      5.35 o 
  -4   2  14       99.22      100.31      3.72 o 
  -3   2  14       28.23       29.22      2.76 o 
  -2   2  14       98.26       90.25      4.59 o 
  -1   2  14        0.70       -1.55      1.73 o 
   0   2  14      261.81      246.84      5.69 o 
   1   2  14        1.20        1.07      1.67 o 
   2   2  14       92.81       86.52      4.09 o 
   3   2  14       30.74       32.08      2.83 o 
   4   2  14       97.01       97.44      4.60 o 
   5   2  14       89.15       90.08      5.46 o 
  -5   3  14      180.91      191.80      8.03 o 
  -4   3  14      105.76      100.53      4.70 o 
  -3   3  14      143.45      141.55      4.82 o 
  -2   3  14      740.44      672.91     12.44 o 
  -1   3  14      675.85      654.60     10.21 o 
   0   3  14      156.48      157.50      4.50 o 
   1   3  14      678.93      644.95     10.38 o 
   2   3  14      759.79      703.02     12.53 o 
   3   3  14      145.15      147.77      5.76 o 
   4   3  14      100.33      101.90      6.89 o 
   5   3  14      179.45      181.62     11.22 o 
  -5   4  14      266.41      301.50     11.88 o 
  -4   4  14      116.21      117.87      5.09 o 
  -3   4  14      348.56      320.56      7.41 o 
  -2   4  14      149.94      144.31      4.13 o 
  -1   4  14      177.81      165.51      4.66 o 
   0   4  14      982.90      963.69     13.63 o 
   1   4  14      177.82      178.43      4.88 o 
   2   4  14      146.73      137.09      4.31 o 
   3   4  14      351.22      323.31      8.50 o 
   4   4  14      115.83      112.21      4.92 o 
   5   4  14      263.38      274.44     11.50 o 
  -5   5  14       71.12       88.08     13.83 o 
  -4   5  14      187.90      195.96      6.48 o 
  -3   5  14      220.29      203.73      5.98 o 
  -2   5  14      523.53      478.59      9.79 o 
  -1   5  14       66.04       75.56      5.85 o 
   0   5  14     1389.83     1294.21     14.89 o 
   1   5  14       62.40       74.12      3.34 o 
   2   5  14      539.97      524.12      8.91 o 
   3   5  14      221.54      204.96      6.85 o 
   4   5  14      190.36      196.88      8.12 o 
   5   5  14       71.20       65.27      6.83 o 
  -5   6  14      187.39      191.57      8.67 o 
  -4   6  14      285.39      285.55      9.81 o 
  -3   6  14        1.94       -0.41      2.39 o 
  -2   6  14       26.81       23.95      2.77 o 
  -1   6  14       76.67       82.16      3.52 o 
   0   6  14        5.14        3.66      1.34 o 
   1   6  14       74.32       81.57      4.78 o 
   2   6  14       23.78       21.25      2.91 o 
   3   6  14        1.40        3.25      2.52 o 
   4   6  14      284.67      277.10      8.54 o 
   5   6  14      186.99      195.60     15.39 o 
  -5   7  14       77.10       89.29      7.32 o 
  -4   7  14       37.29       36.38      4.88 o 
  -3   7  14      499.76      476.88     10.15 o 
  -2   7  14       96.96      108.55      4.60 o 
  -1   7  14      574.21      564.67      7.89 o 
   0   7  14       22.90       26.57      1.94 o 
   1   7  14      576.15      558.88      8.81 o 
   2   7  14       96.50      106.16      5.02 o 
   3   7  14      500.35      479.75     11.00 o 
   4   7  14       35.33       40.28      3.98 o 
   5   7  14       75.16       75.15      9.25 o 
  -5   8  14        0.25       -1.49      4.47 o 
  -4   8  14      126.15      128.94      7.22 o 
  -3   8  14      214.08      199.97      9.28 o 
  -2   8  14      164.68      147.07      8.60 o 
  -1   8  14        8.19       10.66      1.99 o 
   0   8  14      119.84      101.84      3.06 o 
   1   8  14        8.89        7.30      1.60 o 
   2   8  14      157.87      156.66      4.67 o 
   3   8  14      209.51      200.41     12.38 o 
   4   8  14      125.42      137.62     13.07 o 
  -4   9  14      192.06      208.83     11.30 o 
  -3   9  14       12.82       13.75      3.29 o 
  -2   9  14      462.85      449.66      8.53 o 
  -1   9  14      376.18      380.26      8.03 o 
   0   9  14      115.72      115.81      4.42 o 
   1   9  14      380.71      380.07      7.28 o 
   2   9  14      457.69      451.10      8.51 o 
   3   9  14       13.09       18.36      3.23 o 
   4   9  14      193.77      197.84     17.00 o 
  -4  10  14       88.48      102.11     10.41 o 
  -3  10  14      231.19      239.97      7.69 o 
  -2  10  14      103.11      112.48      4.51 o 
  -1  10  14       16.75       12.03      2.50 o 
   0  10  14      343.07      329.83      6.93 o 
   1  10  14       17.66       17.02      2.06 o 
   2  10  14      102.23      111.09      4.35 o 
   3  10  14      236.21      234.99      7.77 o 
   4  10  14       86.44       92.33     10.06 o 
  -4  11  14       48.69       47.87      5.85 o 
  -3  11  14      179.91      193.15      8.62 o 
  -2  11  14       12.91       15.39      2.87 o 
  -1  11  14      274.28      284.98      8.35 o 
   0  11  14      411.96      373.64      7.59 o 
   1  11  14      279.43      282.25      6.46 o 
   2  11  14       12.68       11.60      2.47 o 
   3  11  14      181.56      201.35     12.77 o 
   4  11  14       50.33       46.16      8.15 o 
  -3  12  14      206.82      203.90      9.45 o 
  -2  12  14       89.19       91.18      6.50 o 
  -1  12  14      290.38      291.17     10.19 o 
   0  12  14      114.73      114.84      6.50 o 
   1  12  14      287.69      296.07      8.51 o 
   2  12  14       87.27       86.91      4.15 o 
   3  12  14      210.79      229.11     13.78 o 
  -3  13  14       80.20       93.45      7.13 o 
  -2  13  14       35.08       34.46      3.99 o 
  -1  13  14      264.69      264.81     15.41 o 
   0  13  14      393.15      405.23     21.17 o 
   1  13  14      261.22      248.81      6.40 o 
   2  13  14       35.01       37.37      3.18 o 
   3  13  14       81.08       81.23      6.07 o 
  -3  14  14      133.66      137.50     10.42 o 
  -2  14  14       41.78       46.87      4.94 o 
  -1  14  14       27.25       20.46      3.39 o 
   0  14  14        0.18        5.60      2.91 o 
   1  14  14       25.82       24.59      2.96 o 
   2  14  14       43.23       42.54      4.01 o 
   3  14  14      136.23      139.27      7.75 o 
  -2  15  14       74.44       80.02      8.06 o 
  -1  15  14       92.18       92.38      5.20 o 
   0  15  14        9.37       15.54      3.72 o 
   1  15  14       89.07       95.58      6.99 o 
   2  15  14       76.47       75.11      5.03 o 
  -1  16  14       14.20       21.33      4.10 o 
   0  16  14       38.91       30.59      4.68 o 
   1  16  14       14.28        6.03      5.03 o 
   1   0  15      249.01      244.66      5.90 o 
   2   0  15        9.81       10.32      1.97 o 
   3   0  15      413.10      371.49     10.84 o 
   4   0  15      357.28      359.26      9.01 o 
   5   0  15       42.16       55.69     11.26 o 
  -5   1  15      210.78      200.15     12.17 o 
  -4   1  15      102.30      109.88      5.33 o 
  -3   1  15      183.30      171.70      5.34 o 
  -2   1  15      184.79      181.60      5.03 o 
  -1   1  15      945.79      921.94     13.22 o 
   0   1  15     3403.60     3319.02     39.45 o 
   1   1  15      931.07      884.89     13.37 o 
   2   1  15      178.79      178.21      6.71 o 
   3   1  15      187.10      174.59      6.40 o 
   4   1  15      100.95      105.06      5.79 o 
   5   1  15      211.10      212.00     10.35 o 
  -5   2  15      122.26      125.38      7.44 o 
  -4   2  15       98.97      100.40      5.42 o 
  -3   2  15      334.92      322.45      7.45 o 
  -2   2  15      128.13      129.60      4.35 o 
  -1   2  15      360.17      339.70      6.88 o 
   0   2  15      799.87      784.81     12.09 o 
   1   2  15      357.53      338.09      7.04 o 
   2   2  15      126.17      121.86      5.96 o 
   3   2  15      339.53      331.68     13.68 o 
   4   2  15       98.95      103.49      5.71 o 
   5   2  15      124.76      117.78      6.31 o 
  -5   3  15      201.07      220.22      9.15 o 
  -4   3  15      349.55      332.42      7.49 o 
  -3   3  15      126.76      117.48      4.62 o 
  -2   3  15      212.12      207.56      5.45 o 
  -1   3  15      980.29      958.80     13.90 o 
   0   3  15      208.40      206.41      6.26 o 
   1   3  15      993.57      971.90     14.19 o 
   2   3  15      224.58      215.80      9.21 o 
   3   3  15      128.53      130.01      6.88 o 
   4   3  15      361.45      330.62      8.20 o 
   5   3  15      198.29      205.37     11.07 o 
  -5   4  15      199.15      224.33     14.66 o 
  -4   4  15       31.05       36.89      3.67 o 
  -3   4  15      115.34      115.85      6.23 o 
  -2   4  15       97.13       97.94      3.67 o 
  -1   4  15      170.95      162.53      4.81 o 
   0   4  15       79.42       69.39      3.73 o 
   1   4  15      178.23      167.22      4.84 o 
   2   4  15       93.86       98.90      4.39 o 
   3   4  15      110.34      107.87      5.27 o 
   4   4  15       30.82       36.83      4.67 o 
   5   4  15      204.51      204.37     10.25 o 
  -5   5  15      117.36      130.70      7.73 o 
  -4   5  15       70.24       79.77      4.66 o 
  -3   5  15      336.06      313.91      7.68 o 
  -2   5  15      290.02      266.42      5.79 o 
  -1   5  15      175.12      184.16      5.09 o 
   0   5  15       47.31       36.17      2.68 o 
   1   5  15      175.30      180.59      5.16 o 
   2   5  15      298.31      274.51      7.15 o 
   3   5  15      336.72      319.69     14.10 o 
   4   5  15       68.58       67.06      4.96 o 
   5   5  15      118.25      117.05      8.51 o 
  -5   6  15       16.70       18.13      4.58 o 
  -4   6  15       92.32       93.81      5.20 o 
  -3   6  15      201.30      203.25      6.50 o 
  -2   6  15       25.02       19.79      2.85 o 
  -1   6  15      185.91      192.43      8.81 o 
   0   6  15       47.93       45.84      2.93 o 
   1   6  15      187.64      199.17      5.97 o 
   2   6  15       27.84       26.88      3.19 o 
   3   6  15      196.22      192.33      6.95 o 
   4   6  15       90.86       92.46      5.56 o 
   5   6  15       17.75       10.43      5.35 o 
  -5   7  15       67.15       84.08      7.64 o 
  -4   7  15      173.80      180.24      6.83 o 
  -3   7  15       58.69       66.01      4.38 o 
  -2   7  15      423.47      416.43      8.93 o 
  -1   7  15      171.60      164.33      4.54 o 
   0   7  15      350.68      354.23      7.32 o 
   1   7  15      168.45      151.63      6.49 o 
   2   7  15      420.81      400.54      9.84 o 
   3   7  15       59.48       60.31      4.48 o 
   4   7  15      172.30      157.88      7.04 o 
  -4   8  15        6.58       16.24      4.43 o 
  -3   8  15        2.78        4.55      3.16 o 
  -2   8  15       39.71       43.36      4.19 o 
  -1   8  15       77.35       69.39      3.26 o 
   0   8  15      257.42      252.00      6.20 o 
   1   8  15       81.28       81.09      4.16 o 
   2   8  15       38.36       37.68      3.76 o 
   3   8  15        3.73        3.91      2.80 o 
   4   8  15        5.47        8.25      4.62 o 
  -4   9  15      295.81      308.51     11.13 o 
  -3   9  15      193.09      198.77      7.07 o 
  -2   9  15       84.34       88.02      5.28 o 
  -1   9  15      601.87      569.11     12.57 o 
   0   9  15        4.00        3.50      1.59 o 
   1   9  15      617.74      586.76     14.34 o 
   2   9  15       84.07       81.89      5.67 o 
   3   9  15      193.59      195.99      9.37 o 
   4   9  15      294.65      301.72     30.02 o 
  -4  10  15       22.83       31.45      8.17 o 
  -3  10  15       13.22       16.01      3.78 o 
  -2  10  15      174.03      170.15      6.44 o 
  -1  10  15       25.48       23.92      5.59 o 
   0  10  15      371.47      387.42      7.75 o 
   1  10  15       23.74       25.46      3.02 o 
   2  10  15      173.21      171.41      6.72 o 
   3  10  15       14.18       15.92      3.46 o 
   4  10  15       22.89       31.21      5.84 o 
  -3  11  15      256.11      264.10     10.27 o 
  -2  11  15      259.03      260.58      7.95 o 
  -1  11  15       70.69       70.27      5.88 o 
   0  11  15      472.54      482.42      9.07 o 
   1  11  15       67.77       70.71      4.45 o 
   2  11  15      256.48      264.19      8.42 o 
   3  11  15      260.28      273.68     11.41 o 
  -3  12  15        4.33        3.80      4.23 o 
  -2  12  15      107.15      110.68      6.90 o 
  -1  12  15       79.86       80.04      5.53 o 
   0  12  15      477.42      495.99     10.95 o 
   1  12  15       80.14       82.72      3.99 o 
   2  12  15      108.57      112.97      5.87 o 
   3  12  15        3.70        3.59      7.34 o 
  -3  13  15      223.51      243.85     10.54 o 
  -2  13  15      220.73      235.20      9.72 o 
  -1  13  15       34.76       36.77      4.80 o 
   0  13  15      250.07      242.13      7.96 o 
   1  13  15       34.66       32.05      3.11 o 
   2  13  15      218.52      227.25      7.98 o 
   3  13  15      217.73      216.65     10.86 o 
  -2  14  15       46.31       59.40      6.37 o 
  -1  14  15      110.78      122.14      5.55 o 
   0  14  15      406.04      434.18     19.96 o 
   1  14  15      110.09      119.03      5.67 o 
   2  14  15       48.26       41.39      5.90 o 
  -2  15  15      244.17      280.79     18.20 o 
  -1  15  15      270.70      252.30     10.35 o 
   0  15  15       71.61       83.38      6.00 o 
   1  15  15      266.59      246.80     15.09 o 
   2  15  15      243.60      290.63     11.70 o 
  -1  16  15       17.98       16.92      8.50 o 
   0  16  15      179.22      200.58     10.61 o 
   1  16  15       18.10       18.81      6.14 o 
   0   0  16      228.60      227.23      8.30 o 
   1   0  16      103.04      106.90      4.13 o 
   2   0  16       13.70       14.01      2.24 o 
   3   0  16       38.89       45.03      5.22 o 
   4   0  16       26.79       31.38      4.14 o 
   5   0  16      106.20       95.48      7.70 o 
  -5   1  16       31.37       45.81      6.25 o 
  -4   1  16      407.26      414.34     20.33 o 
  -3   1  16      297.34      292.87      7.16 o 
  -2   1  16      434.96      414.35      8.07 o 
  -1   1  16      342.13      337.93      8.53 o 
   0   1  16       43.55       69.10      7.34 o 
   1   1  16      349.95      347.57      7.29 o 
   2   1  16      428.58      403.68      8.18 o 
   3   1  16      297.70      294.36      7.79 o 
   4   1  16      398.40      414.27     11.25 o 
   5   1  16       32.24       34.22      4.58 o 
  -5   2  16       99.13      104.90      6.97 o 
  -4   2  16       41.63       47.71      4.19 o 
  -3   2  16        9.70        8.20      2.41 o 
  -2   2  16      326.72      302.54      6.74 o 
  -1   2  16      137.34      129.22      4.46 o 
   0   2  16     3088.95     3044.18     45.04 o 
   1   2  16      131.13      130.00      4.53 o 
   2   2  16      327.23      300.24      6.91 o 
   3   2  16       10.22        7.55      5.83 o 
   4   2  16       42.82       45.36      4.56 o 
   5   2  16       94.65       94.75      7.32 o 
  -5   3  16      130.55      153.77     11.22 o 
  -4   3  16      255.54      251.97      6.65 o 
  -3   3  16       47.59       47.17      3.40 o 
  -2   3  16      309.65      317.48      7.05 o 
  -1   3  16      413.90      403.16      7.91 o 
   0   3  16       19.09       20.23      2.48 o 
   1   3  16      408.90      405.57      8.05 o 
   2   3  16      307.59      305.46      8.04 o 
   3   3  16       46.39       49.29      4.95 o 
   4   3  16      257.46      254.58      8.56 o 
   5   3  16      124.25      132.02     13.74 o 
  -5   4  16       96.61      114.90     10.44 o 
  -4   4  16      124.61      125.79      5.71 o 
  -3   4  16       23.05       32.33      3.19 o 
  -2   4  16      101.07      106.44      4.55 o 
  -1   4  16      399.22      398.14      7.93 o 
   0   4  16      418.68      397.54      9.26 o 
   1   4  16      401.42      395.15      7.98 o 
   2   4  16       96.77      108.94      4.80 o 
   3   4  16       23.34       25.18      4.02 o 
   4   4  16      123.53      119.98      5.48 o 
   5   4  16      100.46      112.13      8.42 o 
  -5   5  16      124.83      142.18     11.24 o 
  -4   5  16      165.54      163.22      9.65 o 
  -3   5  16        6.55        9.54      2.64 o 
  -2   5  16      224.13      216.57      6.24 o 
  -1   5  16      518.11      477.95      8.83 o 
   0   5  16     1035.30     1011.01     14.80 o 
   1   5  16      500.40      467.99      8.99 o 
   2   5  16      222.33      218.31      8.71 o 
   3   5  16        6.94        8.27      2.96 o 
   4   5  16      163.66      160.10      9.20 o 
   5   5  16      122.96      124.21     11.67 o 
  -5   6  16       18.79       24.24     10.86 o 
  -4   6  16      114.34      119.60      5.95 o 
  -3   6  16      106.28      106.92      4.91 o 
  -2   6  16        1.44       -0.22      2.21 o 
  -1   6  16       58.22       60.96      3.49 o 
   0   6  16       83.20       81.36      5.85 o 
   1   6  16       57.65       61.82      4.88 o 
   2   6  16        1.53        5.66      3.19 o 
   3   6  16      102.78       98.58      5.57 o 
   4   6  16      115.36      128.47      6.54 o 
  -4   7  16      214.69      235.98      7.95 o 
  -3   7  16      699.09      698.65     13.39 o 
  -2   7  16       24.94       26.59      3.07 o 
  -1   7  16      237.86      244.09      5.97 o 
   0   7  16      175.29      157.78      5.08 o 
   1   7  16      246.93      252.12      7.19 o 
   2   7  16       26.15       24.15      5.08 o 
   3   7  16      695.74      646.90     14.20 o 
   4   7  16      211.33      220.72     10.39 o 
  -4   8  16        0.34       -0.27      4.03 o 
  -3   8  16       74.70       83.45      5.05 o 
  -2   8  16      187.59      175.73      7.07 o 
  -1   8  16      465.61      428.51     12.60 o 
   0   8  16        6.22        7.95      2.25 o 
   1   8  16      468.14      425.73     17.50 o 
   2   8  16      191.81      189.64      8.90 o 
   3   8  16       76.22       70.07      6.18 o 
   4   8  16        0.36        1.32      4.44 o 
  -4   9  16      122.34      136.09      9.81 o 
  -3   9  16       42.23       49.25      4.51 o 
  -2   9  16      811.72      801.60     16.28 o 
  -1   9  16      209.12      208.88      6.40 o 
   0   9  16       10.24       14.60      2.41 o 
   1   9  16      213.24      208.10      8.31 o 
   2   9  16      801.12      770.83     21.25 o 
   3   9  16       42.95       42.95      4.41 o 
   4   9  16      120.48      133.06     10.01 o 
  -4  10  16       70.37       77.64      9.76 o 
  -3  10  16       77.20       80.07      5.32 o 
  -2  10  16       82.05       86.37      5.06 o 
  -1  10  16       73.54       65.69      8.80 o 
   0  10  16      101.80      102.02      7.06 o 
   1  10  16       75.14       63.10      5.12 o 
   2  10  16       84.25       94.01      5.46 o 
   3  10  16       78.34       75.44      5.28 o 
  -3  11  16      177.15      184.59      8.87 o 
  -2  11  16       32.91       39.83      4.21 o 
  -1  11  16      447.89      426.91     13.70 o 
   0  11  16      109.44      107.76      6.74 o 
   1  11  16      447.66      440.54     14.78 o 
   2  11  16       34.27       38.93      4.29 o 
   3  11  16      174.43      186.17     16.04 o 
  -3  12  16      249.67      254.70     10.54 o 
  -2  12  16       35.17       42.12      5.36 o 
  -1  12  16       39.59       49.60      7.85 o 
   0  12  16        0.51        4.83      5.13 o 
   1  12  16       39.27       39.29      4.59 o 
   2  12  16       36.35       45.23      4.36 o 
   3  12  16      247.77      247.41     11.48 o 
  -2  13  16      121.33      130.33      7.81 o 
  -1  13  16      268.07      277.35     10.20 o 
   0  13  16      129.70      141.11     10.66 o 
   1  13  16      265.30      275.96     10.40 o 
   2  13  16      122.04      130.28      6.60 o 
  -2  14  16       23.49       23.26      7.67 o 
  -1  14  16      140.57      156.48      8.01 o 
   0  14  16       11.48       24.94      5.45 o 
   1  14  16      138.10      146.54     10.66 o 
   2  14  16       24.61       20.25      5.44 o 
  -1  15  16      163.34      172.89     10.29 o 
   0  15  16       99.45      102.69     10.26 o 
   1  15  16      159.05      175.50     12.17 o 
   1   0  17       97.34       98.33      4.18 o 
   2   0  17       32.26       35.11      3.51 o 
   3   0  17      216.71      208.50      6.79 o 
   4   0  17       69.18       85.24      5.72 o 
   5   0  17       92.10       98.65     10.46 o 
  -5   1  17      176.99      185.59     10.60 o 
  -4   1  17       15.54       22.95      7.68 o 
  -3   1  17       64.87       77.51      4.09 o 
  -2   1  17       30.97       30.93      2.83 o 
  -1   1  17      454.42      451.47      8.88 o 
   0   1  17      154.83      154.98      5.41 o 
   1   1  17      450.33      450.83      8.85 o 
   2   1  17       29.45       28.08      3.28 o 
   3   1  17       66.56       81.57      6.07 o 
   4   1  17       14.57       22.08      3.91 o 
   5   1  17      177.67      182.41      8.60 o 
  -5   2  17       80.81       91.91     11.92 o 
  -4   2  17      121.93      131.78      6.33 o 
  -3   2  17      293.81      275.38      7.15 o 
  -2   2  17       44.23       44.77      4.17 o 
  -1   2  17      439.93      405.04      9.83 o 
   0   2  17      105.70      125.05      5.60 o 
   1   2  17      444.58      411.00     11.60 o 
   2   2  17       41.15       43.15      3.24 o 
   3   2  17      289.92      294.41     10.73 o 
   4   2  17      123.70      136.31      7.86 o 
   5   2  17       84.55       88.03      7.58 o 
  -5   3  17      188.08      219.70      9.89 o 
  -4   3  17       96.97       98.23      4.60 o 
  -3   3  17      103.41       94.48      4.56 o 
  -2   3  17      310.27      316.77      7.25 o 
  -1   3  17      187.38      174.45      5.30 o 
   0   3  17      111.88      122.80      4.61 o 
   1   3  17      192.27      181.82      5.49 o 
   2   3  17      306.56      318.64      8.41 o 
   3   3  17      105.49       99.70      6.68 o 
   4   3  17       99.05       97.11      5.95 o 
   5   3  17      188.97      204.87     14.48 o 
  -4   4  17       10.13       12.13      3.18 o 
  -3   4  17       35.63       33.95      3.31 o 
  -2   4  17       94.50       87.17      4.08 o 
  -1   4  17      976.40      930.99     14.33 o 
   0   4  17      491.51      474.97     10.63 o 
   1   4  17      956.18      962.89     14.70 o 
   2   4  17       95.73      103.94      4.93 o 
   3   4  17       34.67       32.82      4.48 o 
   4   4  17       10.34       12.25      6.94 o 
  -4   5  17      210.49      219.83      7.53 o 
  -3   5  17      242.74      221.17      6.80 o 
  -2   5  17       75.75       74.91      4.09 o 
  -1   5  17       44.99       51.78      3.36 o 
   0   5  17       44.56       44.06      3.11 o 
   1   5  17       45.73       49.31      3.38 o 
   2   5  17       76.72       68.56      6.29 o 
   3   5  17      247.27      228.05     31.08 o 
   4   5  17      211.39      225.74      8.36 o 
  -4   6  17      119.30      126.29      6.95 o 
  -3   6  17      157.46      158.96      5.95 o 
  -2   6  17      207.04      193.21      6.98 o 
  -1   6  17      228.62      210.68      8.74 o 
   0   6  17      425.16      403.61      9.83 o 
   1   6  17      227.61      226.92      6.24 o 
   2   6  17      205.96      185.40      8.41 o 
   3   6  17      160.95      149.61      8.20 o 
   4   6  17      125.72      139.37      6.97 o 
  -4   7  17      127.16      127.10      6.38 o 
  -3   7  17       47.57       47.21      5.50 o 
  -2   7  17       11.63        6.26      2.62 o 
  -1   7  17      213.67      217.92      5.55 o 
   0   7  17     1318.13     1273.99     18.17 o 
   1   7  17      215.26      214.53      6.92 o 
   2   7  17        8.89        9.42      5.88 o 
   3   7  17       48.00       46.85      4.57 o 
   4   7  17      126.12      129.82      6.76 o 
  -4   8  17       64.30       81.28      6.93 o 
  -3   8  17      179.82      197.25      7.24 o 
  -2   8  17      412.48      399.32      9.42 o 
  -1   8  17      138.15      134.38      5.31 o 
   0   8  17       44.15       42.01      3.30 o 
   1   8  17      135.11      145.92      7.64 o 
   2   8  17      411.19      384.81     12.57 o 
   3   8  17      185.08      194.89      7.63 o 
   4   8  17       63.05       65.16      7.37 o 
  -4   9  17       36.69       42.44      8.15 o 
  -3   9  17       22.25       21.61      3.84 o 
  -2   9  17      185.04      200.80      7.89 o 
  -1   9  17      103.17      105.99      4.96 o 
   0   9  17       30.64       26.83      2.86 o 
   1   9  17      109.09      107.92      9.35 o 
   2   9  17      190.10      201.63      9.29 o 
   3   9  17       23.01       19.30      3.75 o 
  -3  10  17       27.38       30.09      4.30 o 
  -2  10  17      221.79      230.47     11.05 o 
  -1  10  17      134.55      132.46      6.88 o 
   0  10  17       17.37       17.34      3.27 o 
   1  10  17      137.04      128.84     10.26 o 
   2  10  17      216.39      226.03      8.15 o 
   3  10  17       27.00       25.67      4.10 o 
  -3  11  17      115.23      127.37      8.71 o 
  -2  11  17      185.49      196.73      7.38 o 
  -1  11  17      135.72      140.94      8.60 o 
   0  11  17       24.79       29.07      5.13 o 
   1  11  17      134.81      129.75      7.17 o 
   2  11  17      183.24      185.98      7.71 o 
   3  11  17      112.03      124.57      8.80 o 
  -2  12  17       21.71       29.91      6.01 o 
  -1  12  17       39.91       52.19      5.45 o 
   0  12  17      801.61      751.21     19.35 o 
   1  12  17       42.34       53.51     11.01 o 
   2  12  17       22.31       21.12      4.09 o 
  -2  13  17       92.75       97.24     10.71 o 
  -1  13  17      135.44      147.98      7.53 o 
   0  13  17      213.33      227.70     13.38 o 
   1  13  17      135.97      147.54     11.06 o 
   2  13  17       94.57      101.06      6.13 o 
  -1  14  17       56.26       69.97      6.20 o 
   0  14  17       12.47       19.42      5.30 o 
   1  14  17       55.83       58.13      8.15 o 
   0   0  18     1286.73     1237.33     25.55 o 
   1   0  18       23.04       21.56      2.72 o 
   2   0  18       69.21       79.16      4.07 o 
   3   0  18      105.92      104.09      5.26 o 
   4   0  18       57.56       53.21      5.29 o 
  -4   1  18      250.15      266.14      9.71 o 
  -3   1  18      175.03      189.31      6.04 o 
  -2   1  18      102.55      104.72      4.47 o 
  -1   1  18       83.57       86.23      4.22 o 
   0   1  18        0.59       -0.35      2.02 o 
   1   1  18       84.23       87.56      4.18 o 
   2   1  18      103.06      101.97      4.61 o 
   3   1  18      176.76      197.65      9.37 o 
   4   1  18      253.17      274.67      9.79 o 
  -4   2  18       28.10       38.43      4.30 o 
  -3   2  18      124.41      129.23      5.35 o 
  -2   2  18      120.09      120.34      4.66 o 
  -1   2  18      552.80      536.85     10.25 o 
   0   2  18      233.92      227.63      6.36 o 
   1   2  18      560.92      546.67     10.33 o 
   2   2  18      123.11      117.57      4.85 o 
   3   2  18      123.43      127.45      7.70 o 
   4   2  18       29.38       40.67      4.87 o 
  -4   3  18      156.97      152.65     10.61 o 
  -3   3  18       28.25       25.86      4.99 o 
  -2   3  18      140.49      141.33      5.75 o 
  -1   3  18      311.01      292.01      7.10 o 
   0   3  18      261.51      245.53      8.32 o 
   1   3  18      306.25      300.30      7.29 o 
   2   3  18      135.73      136.19      5.80 o 
   3   3  18       28.69       27.51      4.64 o 
   4   3  18      154.38      151.67      7.42 o 
  -4   4  18      112.80      117.94      5.75 o 
  -3   4  18       57.66       56.98      4.07 o 
  -2   4  18      635.27      605.24     13.36 o 
  -1   4  18       88.24       82.33      4.04 o 
   0   4  18       29.96       39.16      3.15 o 
   1   4  18       83.63       81.99      4.15 o 
   2   4  18      649.11      606.33     16.34 o 
   3   4  18       60.10       65.68     10.36 o 
   4   4  18      113.23      112.73      6.66 o 
  -4   5  18      117.01      132.18      6.19 o 
  -3   5  18       68.65       71.19      4.59 o 
  -2   5  18      194.52      198.20      6.32 o 
  -1   5  18       69.32       71.57      4.24 o 
   0   5  18       30.67       42.11      3.99 o 
   1   5  18       76.06       72.59      4.04 o 
   2   5  18      199.36      199.96      8.91 o 
   3   5  18       67.42       77.88      9.76 o 
   4   5  18      117.84      131.95      8.59 o 
  -4   6  18       76.71       83.85      5.31 o 
  -3   6  18      320.86      316.55      8.59 o 
  -2   6  18      110.96      105.37      5.04 o 
  -1   6  18      200.81      197.00      5.99 o 
   0   6  18      540.85      517.39      9.95 o 
   1   6  18      199.58      207.95      6.23 o 
   2   6  18      108.44      102.29      6.89 o 
   3   6  18      319.01      326.10     22.58 o 
   4   6  18       76.32       60.21     10.31 o 
  -4   7  18       83.96       96.10      7.40 o 
  -3   7  18      287.33      284.83      8.63 o 
  -2   7  18      291.29      279.17      7.93 o 
  -1   7  18      315.20      311.96      6.94 o 
   0   7  18      109.04      118.79      4.86 o 
   1   7  18      312.73      308.06     10.95 o 
   2   7  18      292.39      295.16     18.05 o 
   3   7  18      288.62      290.82     11.42 o 
   4   7  18       89.66       92.83      9.76 o 
  -3   8  18       77.91       93.08      5.58 o 
  -2   8  18      236.50      241.98      7.34 o 
  -1   8  18      413.43      419.24      9.48 o 
   0   8  18      231.88      231.34      6.52 o 
   1   8  18      412.04      396.65     12.76 o 
   2   8  18      239.80      242.61     21.22 o 
   3   8  18       77.76       90.94      7.02 o 
  -3   9  18       69.49       70.52      7.42 o 
  -2   9  18      235.46      223.04      8.45 o 
  -1   9  18       84.51       79.61      5.14 o 
   0   9  18       60.62       58.54      3.72 o 
   1   9  18       81.90       83.46      6.58 o 
   2   9  18      240.28      228.05     26.65 o 
   3   9  18       68.05       65.09      5.35 o 
  -3  10  18       18.44       26.33      4.58 o 
  -2  10  18      209.22      206.34      7.67 o 
  -1  10  18      135.48      128.28      6.84 o 
   0  10  18        6.66        3.04      3.41 o 
   1  10  18      140.29      139.30     16.44 o 
   2  10  18      205.74      198.75     17.70 o 
   3  10  18       17.19       12.91      3.85 o 
  -2  11  18        8.53       12.62      3.83 o 
  -1  11  18      319.13      307.54     12.17 o 
   0  11  18       26.37       27.44      8.85 o 
   1  11  18      322.11      338.74     16.59 o 
   2  11  18        7.97       16.06      6.49 o 
  -2  12  18       35.48       45.51      8.12 o 
  -1  12  18      166.39      188.14      8.52 o 
   0  12  18       19.14       18.41      6.34 o 
   1  12  18      168.56      171.68     12.37 o 
   2  12  18       35.84       52.01      6.17 o 
  -1  13  18       65.77       70.11      6.12 o 
   0  13  18       11.78       17.30      6.34 o 
   1  13  18       64.58       63.76      8.05 o 
   1   0  19      221.14      221.68      6.39 o 
   2   0  19       26.52       30.92      3.16 o 
   3   0  19      520.25      537.94     16.21 o 
   4   0  19        4.64       10.73      4.00 o 
  -4   1  19       21.56       26.22      4.64 o 
  -3   1  19      151.23      154.71      5.84 o 
  -2   1  19       77.20       76.58      4.49 o 
  -1   1  19      232.52      221.85      6.49 o 
   0   1  19       12.94       13.16      2.89 o 
   1   1  19      236.91      227.70      6.53 o 
   2   1  19       75.75       74.61      4.17 o 
   3   1  19      153.24      156.91     10.11 o 
   4   1  19       21.11       22.88      4.45 o 
  -4   2  19      192.65      223.23     10.86 o 
  -3   2  19       69.29       86.03      4.60 o 
  -2   2  19      370.56      351.82      8.15 o 
  -1   2  19       13.00       13.46      2.59 o 
   0   2  19       90.89       90.99      4.45 o 
   1   2  19       12.88       14.18      2.69 o 
   2   2  19      368.98      353.71      8.33 o 
   3   2  19       69.85       93.84      7.05 o 
   4   2  19      187.21      200.80      8.69 o 
  -4   3  19      274.78      304.75      9.58 o 
  -3   3  19       23.70       25.09      3.36 o 
  -2   3  19      129.67      134.03      5.24 o 
  -1   3  19      296.50      288.29     21.87 o 
   0   3  19       78.78       74.41      4.14 o 
   1   3  19      295.79      298.49      7.52 o 
   2   3  19      129.14      139.09      6.12 o 
   3   3  19       25.14       28.02      5.63 o 
   4   3  19      275.31      284.53     10.25 o 
  -4   4  19       54.43       66.60      4.45 o 
  -3   4  19       14.80       14.09      3.11 o 
  -2   4  19      166.11      171.44      8.57 o 
  -1   4  19      551.56      548.89     10.44 o 
   0   4  19      255.75      268.21      7.13 o 
   1   4  19      540.69      514.66     10.47 o 
   2   4  19      162.53      166.24      8.59 o 
   3   4  19       14.71       18.34      5.68 o 
   4   4  19       51.83       51.66     10.94 o 
  -4   5  19      103.05      111.22      6.74 o 
  -3   5  19       68.40       68.22      4.57 o 
  -2   5  19       52.11       55.40      4.04 o 
  -1   5  19      288.28      269.35      7.12 o 
   0   5  19      217.56      240.50      6.83 o 
   1   5  19      282.51      270.97     10.43 o 
   2   5  19       52.02       57.95      5.98 o 
   3   5  19       69.70       68.55      6.47 o 
   4   5  19      106.17      109.83     11.06 o 
  -4   6  19       15.74       15.78      4.67 o 
  -3   6  19      330.59      319.72      8.89 o 
  -2   6  19      238.44      221.07      8.32 o 
  -1   6  19      172.80      174.93      5.88 o 
   0   6  19      401.62      396.94      9.25 o 
   1   6  19      174.53      181.13      6.88 o 
   2   6  19      240.40      220.83     21.57 o 
   3   6  19      322.35      304.59     13.33 o 
   4   6  19       15.08       11.57      5.93 o 
  -3   7  19      139.64      146.17      6.52 o 
  -2   7  19      290.07      285.41      8.14 o 
  -1   7  19       95.87      116.42      5.30 o 
   0   7  19      437.49      439.58     11.01 o 
   1   7  19       93.37      100.10      6.89 o 
   2   7  19      296.51      290.77     11.33 o 
   3   7  19      144.24      140.60      8.80 o 
  -3   8  19      249.23      275.24      8.84 o 
  -2   8  19      200.98      210.08      7.30 o 
  -1   8  19      127.21      113.54      5.42 o 
   0   8  19        8.66        5.09      2.67 o 
   1   8  19      126.92      118.62      7.75 o 
   2   8  19      196.68      199.54      9.84 o 
   3   8  19      247.25      245.78     11.21 o 
  -3   9  19      131.26      121.17      8.41 o 
  -2   9  19      142.98      136.95      7.08 o 
  -1   9  19      163.49      173.58      6.56 o 
   0   9  19        9.90        7.93      2.57 o 
   1   9  19      162.07      160.54      8.80 o 
   2   9  19      142.32      139.86      8.42 o 
   3   9  19      133.79      135.43     17.85 o 
  -2  10  19      131.08      141.79      7.53 o 
  -1  10  19      245.71      245.60      9.18 o 
   0  10  19        3.85        6.58      3.95 o 
   1  10  19      249.73      243.02     10.56 o 
   2  10  19      135.16      129.34      8.34 o 
  -2  11  19      111.18      121.91      9.55 o 
  -1  11  19       25.31       31.96      5.68 o 
   0  11  19       52.14       49.53      5.80 o 
   1  11  19       25.87       19.78      4.83 o 
   2  11  19      110.93      127.07     22.68 o 
  -1  12  19      191.74      214.23     16.29 o 
   0  12  19      155.18      178.92     12.87 o 
   1  12  19      190.39      203.26     14.48 o 
   0   0  20     1069.55     1046.76     23.57 o 
   1   0  20        9.99       12.77      2.73 o 
   2   0  20      110.16      109.81      5.02 o 
   3   0  20       95.59       89.78      7.18 o 
   4   0  20       34.18       29.77      9.76 o 
  -4   1  20      200.92      194.51     17.30 o 
  -3   1  20      213.14      237.40     12.03 o 
  -2   1  20      137.98      139.64      5.56 o 
  -1   1  20       33.84       38.74      3.63 o 
   0   1  20       17.35       18.32      2.92 o 
   1   1  20       35.15       41.74      3.56 o 
   2   1  20      131.81      126.80      5.49 o 
   3   1  20      211.63      216.49     11.42 o 
   4   1  20      197.37      188.26     10.81 o 
  -3   2  20      140.02      160.65      6.23 o 
  -2   2  20       89.14       97.94      5.81 o 
  -1   2  20      547.00      548.52     10.99 o 
   0   2  20       23.46       24.16      3.13 o 
   1   2  20      545.87      549.16     10.92 o 
   2   2  20       87.45       91.10      5.33 o 
   3   2  20      145.82      156.12     14.63 o 
   4   2  20        9.00        5.59      4.64 o 
  -4   3  20       20.18       23.03     11.26 o 
  -3   3  20       71.06       75.82      4.71 o 
  -2   3  20      389.19      379.49      8.81 o 
  -1   3  20      101.47      100.67      4.85 o 
   0   3  20       75.72       86.68      5.49 o 
   1   3  20      103.41       95.74      4.73 o 
   2   3  20      379.63      367.63     13.03 o 
   3   3  20       71.54       77.30      6.90 o 
   4   3  20       18.53       20.32      5.98 o 
  -3   4  20      201.07      201.42      7.12 o 
  -2   4  20      425.32      424.50     15.51 o 
  -1   4  20       26.12       32.25      4.01 o 
   0   4  20       32.29       28.75      3.19 o 
   1   4  20       23.73       21.70      3.22 o 
   2   4  20      423.37      425.64     26.20 o 
   3   4  20      202.16      200.40     10.09 o 
  -3   5  20       17.94       14.48      3.35 o 
  -2   5  20      292.38      307.50      8.47 o 
  -1   5  20      457.70      438.78      9.59 o 
   0   5  20        4.48        3.07      2.46 o 
   1   5  20      463.09      451.81      9.90 o 
   2   5  20      291.35      316.08     12.22 o 
   3   5  20       19.56       21.75      5.22 o 
  -3   6  20      190.63      179.43      6.95 o 
  -2   6  20       60.48       64.97      4.60 o 
  -1   6  20       52.55       59.93      4.42 o 
   0   6  20      260.75      254.57      7.34 o 
   1   6  20       48.64       56.04      4.52 o 
   2   6  20       59.72       49.15     10.06 o 
   3   6  20      194.63      183.11     27.51 o 
  -3   7  20       20.49       14.39      4.66 o 
  -2   7  20       78.92       77.45      5.05 o 
  -1   7  20       56.65       49.57      4.14 o 
   0   7  20      113.73      119.91      5.56 o 
   1   7  20       54.97       52.95      5.72 o 
   2   7  20       77.55       76.95      6.83 o 
   3   7  20       19.16       27.67      5.75 o 
  -3   8  20        3.02        4.83      8.15 o 
  -2   8  20      129.78      132.50      6.12 o 
  -1   8  20       66.54       73.17      4.78 o 
   0   8  20      197.53      197.68     10.35 o 
   1   8  20       70.95       72.50      6.69 o 
   2   8  20      123.77      117.86      8.39 o 
   3   8  20        2.91       -2.41      5.63 o 
  -2   9  20       52.89       61.11      5.67 o 
  -1   9  20      162.74      174.85      6.84 o 
   0   9  20      124.53      129.79      6.49 o 
   1   9  20      162.00      175.10      9.42 o 
   2   9  20       55.05       63.13      6.63 o 
  -2  10  20      155.76      163.85     10.77 o 
  -1  10  20       80.25       71.87      6.01 o 
   0  10  20      108.52      104.60      7.70 o 
   1  10  20       86.42       97.20      7.64 o 
   2  10  20      151.32      168.04      9.83 o 
  -1  11  20       40.68       44.45      9.96 o 
   0  11  20        0.04        4.97      4.10 o 
   1  11  20       41.72       41.41      6.03 o 
   1   0  21      139.92      136.55      6.95 o 
   2   0  21       61.41       55.56      6.13 o 
   3   0  21      526.46      545.34     17.07 o 
  -3   1  21       64.13       75.42      5.94 o 
  -2   1  21       93.73       79.42      6.45 o 
  -1   1  21       72.39       73.85      4.56 o 
   0   1  21      228.98      219.53      6.92 o 
   1   1  21       67.08       68.25      4.42 o 
   2   1  21       94.13       85.06      4.75 o 
   3   1  21       66.31       74.89      7.20 o 
  -3   2  21       16.09       21.84      4.61 o 
  -2   2  21      476.06      463.08     10.97 o 
  -1   2  21      115.77      128.93      6.45 o 
   0   2  21       92.47       85.52      4.78 o 
   1   2  21      118.97      134.17      5.56 o 
   2   2  21      472.74      460.44     17.90 o 
   3   2  21       17.84       23.74      7.29 o 
  -3   3  21       55.71       51.78      4.39 o 
  -2   3  21        1.40        5.94      4.42 o 
  -1   3  21      110.67      104.49      5.22 o 
   0   3  21      453.53      457.60     10.28 o 
   1   3  21      108.25      112.11      5.27 o 
   2   3  21        1.19       -0.61      5.63 o 
   3   3  21       56.48       52.84      6.57 o 
  -3   4  21       21.30       24.82      3.66 o 
  -2   4  21       64.23       66.38      4.57 o 
  -1   4  21      119.40      123.08      5.92 o 
   0   4  21      199.75      200.74      6.83 o 
   1   4  21      118.44      120.05      5.55 o 
   2   4  21       63.84       65.39      6.43 o 
   3   4  21       21.74       29.15      5.63 o 
  -3   5  21        6.41       14.76      8.10 o 
  -2   5  21        2.65        3.26      2.86 o 
  -1   5  21      200.27      202.10      9.26 o 
   0   5  21       86.68       81.29      4.81 o 
   1   5  21      197.03      193.26      6.72 o 
   2   5  21        2.47        4.04      4.37 o 
   3   5  21        5.97       10.16      5.23 o 
  -3   6  21      368.21      342.36     16.70 o 
  -2   6  21        6.56        6.03      2.89 o 
  -1   6  21      120.23      112.62      6.26 o 
   0   6  21      677.85      719.65     13.61 o 
   1   6  21      117.02      133.98     11.57 o 
   2   6  21        5.22       14.31      5.23 o 
   3   6  21      368.60      351.91     18.71 o 
  -2   7  21      221.88      235.16      9.99 o 
  -1   7  21       75.42       77.39      4.87 o 
   0   7  21       32.50       41.61      6.06 o 
   1   7  21       76.12       96.50      7.53 o 
   2   7  21      219.59      230.11     10.97 o 
  -2   8  21      298.45      278.36      8.87 o 
  -1   8  21        2.48        6.25      3.13 o 
   0   8  21        9.22        5.76      3.05 o 
   1   8  21        2.82        2.78      4.08 o 
   2   8  21      308.07      283.16     34.25 o 
  -1   9  21      242.63      240.13      8.14 o 
   0   9  21       22.34       20.32      6.94 o 
   1   9  21      242.78      268.06     11.77 o 
  -1  10  21       41.64       33.79      9.25 o 
   0  10  21        0.38        3.02      6.54 o 
   1  10  21       42.09       42.95      8.75 o 
   0   0  22     1336.02     1274.88     28.34 o 
   1   0  22       38.78       40.20      3.95 o 
   2   0  22        0.02       -2.70      2.78 o 
  -2   1  22      116.16      121.31      5.83 o 
  -1   1  22      176.31      182.90      6.74 o 
   0   1  22      123.17      124.54      5.70 o 
   1   1  22      177.42      179.09     13.91 o 
   2   1  22      116.37      121.60      5.67 o 
  -3   2  22       30.79       19.41      6.54 o 
  -2   2  22       62.28       63.52      4.77 o 
  -1   2  22      260.24      232.20      7.52 o 
   0   2  22       31.55       32.79      4.06 o 
   1   2  22      255.48      246.88      7.73 o 
   2   2  22       61.84       63.79      6.71 o 
  -2   3  22       74.91       84.39      6.66 o 
  -1   3  22        6.37        4.75      2.91 o 
   0   3  22        6.29       10.54      2.95 o 
   1   3  22        6.73        9.89      3.14 o 
   2   3  22       73.48       83.00      7.39 o 
  -2   4  22      226.28      216.23      9.67 o 
  -1   4  22      245.46      261.53      7.97 o 
   0   4  22        3.38        5.57      2.83 o 
   1   4  22      246.47      249.68      7.72 o 
   2   4  22      225.59      258.01     29.57 o 
  -2   5  22      208.51      223.43      7.65 o 
  -1   5  22      165.82      170.12      7.39 o 
   0   5  22        4.31        8.21      3.00 o 
   1   5  22      162.10      170.31      7.80 o 
   2   5  22      208.22      218.27     11.05 o 
  -2   6  22        9.18       17.58      5.73 o 
  -1   6  22       62.30       67.71      5.59 o 
   0   6  22      285.66      303.09      8.63 o 
   1   6  22       65.38       67.06      9.45 o 
   2   6  22        8.80        5.93      7.54 o 
  -1   7  22      231.97      237.44      9.51 o 
   0   7  22        8.89        8.62      3.32 o 
   1   7  22      226.61      226.89     10.95 o 
  -1   8  22       56.34       53.79      6.61 o 
   0   8  22      103.75      104.50     10.46 o 
   1   8  22       55.39       47.97      9.25 o 
   0   9  22      329.87      353.12     20.32 o 
   1   0  23       16.62       26.97      3.96 o 
   2   0  23      151.50      138.19      9.20 o 
  -2   1  23      167.37      185.40      9.89 o 
  -1   1  23      124.03      124.96      5.86 o 
   0   1  23       24.58       27.14      3.77 o 
   1   1  23      120.31      120.73      5.93 o 
   2   1  23      166.27      155.59     12.27 o 
  -2   2  23      248.68      243.59     15.09 o 
  -1   2  23      105.68      115.56      5.93 o 
   0   2  23       17.31       15.85      3.51 o 
   1   2  23      103.58      103.39      5.62 o 
  -2   3  23       94.08       85.69      9.76 o 
  -1   3  23       71.54       76.30      5.05 o 
   0   3  23      269.23      271.03      8.25 o 
   1   3  23       69.37       72.03      5.13 o 
  -2   4  23       21.57       23.13      7.14 o 
  -1   4  23      261.21      265.94      8.30 o 
   0   4  23       44.60       44.75      4.48 o 
   1   4  23      262.61      267.11      9.09 o 
  -1   5  23      165.18      161.38     11.67 o 
   0   5  23       56.41       63.65      4.89 o 
   1   5  23      162.78      163.22     10.25 o 
  -1   6  23       75.11       61.75      9.15 o 
   0   6  23      102.17       88.91      7.27 o 
   1   6  23       75.39       99.97     10.76 o 
   0   7  23       22.15       23.00      8.35 o 
   0   0  24       72.31       80.67      7.67 o 
   1   0  24      207.20      187.61     10.17 o 
  -1   1  24      118.40      122.25     13.53 o 
   0   1  24       86.86       90.49      5.67 o 
   1   1  24      113.47      123.09      8.78 o 
  -1   2  24       82.26       73.88      7.35 o 
   0   2  24      180.99      201.49     10.73 o 
   1   2  24       85.29       84.44     10.91 o 
   0   3  24        6.80       19.16      4.78 o 
   0   4  24       25.87       39.27      5.75 o 
                                                 
